# Supplementary material for: Crystal structure of N-allyl-4-methyl­benzene­sulfonamide
Source: Acta Crystallogr E Crystallogr Commun. 2018 Jul 20;74(Pt 8):1126–9. doi: 10.1107/S2056989018010290 (PMC6072992; doi:10.1107/S2056989018010290)
Supplement: Supplementary file 1 [file e-74-01126-sup1.cif]

##############################################################################
#                                                                            #
# This CIF contains the data in a paper accepted for publication in          #
# Acta Crystallographica Section E. It conforms to the requirements of       #
# Notes for Authors for Acta Crystallographica Section E, and has been       #
# peer reviewed under the auspices of the IUCr Commission on Journals.       #
#                                                                            #
# Full details of the Crystallographic Information File format               #
# are given in the paper "The Crystallographic Information File (CIF):       #
# a New Standard Archive File for Crystallography" by S. R. Hall, F. H.      #
# Allen and I. D. Brown [Acta Cryst. (1991), A47, 655-685].                  #
#                                                                            #
# The current version of the core CIF dictionary is obtainable from          #
# ftp://ftp.iucr.org/pub/cif_core.dic.                                       #
#                                                                            #
# Software is freely available for graphical display of the structure(s)     #
# in this CIF. For information consult the CIF software page                 #
# http://www.iucr.org/resources/cif/software.                                #
#                                                                            #
# This file may be used for bona fide research purposes within the           #
# scientific community so long as proper attribution is given to the journal # 
# article from which it was obtained.                                        #
#                                                                            #
##############################################################################
data_I
_audit_creation_method
;
Olex2 1.2
(compiled 2017.08.10 svn.r3461 for OlexSys, GUI svn.r5381)
;
_journal_date_recd_electronic     2018-07-06
_journal_date_accepted     2018-07-16
_journal_name_full     'Acta Crystallographica, Section E'
_journal_year     2018
_journal_volume     74
_journal_issue      8
_journal_page_first     1126
_journal_page_last     1129
_journal_paper_category     GO
_journal_paper_doi     10.1107/S2056989018010290
_journal_coeditor_code     WM5455
_publ_contact_author_name     'Felix N. Ngassa'
_publ_contact_author_address
;
Department of Chemistry
Grand Valley State University
1 Campus Dr.
Allendale, MI 49401,
USA
;
_publ_contact_author_email     'ngassaf@gvsu.edu'
_publ_contact_author_fax     ?
_publ_contact_author_phone     '616-331-3803'
_publ_section_title
;
Crystal structure of <i>N</i>-allyl-4-methylbenzenesulfonamide
;
_publ_section_title_footnote     .
loop_
    _publ_author_name
    _publ_author_footnote
    _publ_author_address
    'Patel, Zeel S.' .
;
Department of Chemistry
Grand Valley State University
1 Campus Dr.
Allendale, MI 49401,
USA
;
    'Stevens, Amanda C.' .
;
Department of Chemistry
Grand Valley State University
1 Campus Dr.
Allendale, MI 49401,
USA
;
    'Bookout, Erin C.' .
;
Department of Chemistry
Grand Valley State University
1 Campus Dr.
Allendale, MI 49401,
USA
;
    'Staples, Richard J.' .
;
Center for Crystallographic Research
Department of Chemistry
Michigan State University
East Lansing, MI 48824,
USA
;
    'Biros, Shannon M.' .
;
Department of Chemistry
Grand Valley State University
1 Campus Dr.
Allendale, MI 49401,
USA
;
    'Ngassa, Felix N.' .
;
Department of Chemistry
Grand Valley State University
1 Campus Dr.
Allendale, MI 49401,
USA
;
_publ_section_synopsis
;
In the crystal structure of the title sulfonamide, intermolecular N---H...O
hydrogen bonds are present between sulfonamide groups, as well as offset
\p--\p interactions.
;
_chemical_name_systematic
;
<i>N</i>-Allyl-4-methylbenzenesulfonamide
;
_chemical_name_common     ?
_chemical_formula_moiety     'C10 H13 N O2 S'
_chemical_formula_sum     'C10 H13 N O2 S'
_chemical_formula_iupac     'C10 H13 N O2 S'
_chemical_formula_weight     211.27
_chemical_melting_point     ?
_shelx_space_group_comment
;
The symmetry employed for this shelxl refinement is uniquely defined
by the following loop, which should always be used as a source of
symmetry information in preference to the above space-group names.
They are only intended as comments.
;
_space_group_crystal_system     triclinic
_space_group_name_H-M_alt     'P -1'
_space_group_name_Hall     '-P 1'
loop_
    _space_group_symop_operation_xyz
    'x, y, z'
    '-x, -y, -z'
_cell_length_a     7.5538(10)
_cell_length_b     8.2591(11)
_cell_length_c     9.7145(13)
_cell_angle_alpha     85.9415(16)
_cell_angle_beta     72.9167(16)
_cell_angle_gamma     67.6989(15)
_cell_volume     535.42(12)
_cell_formula_units_Z     2
_cell_measurement_reflns_used     2805
_cell_measurement_theta_min     2.196
_cell_measurement_theta_max     25.270
_cell_measurement_temperature     173(2)
_exptl_crystal_description     'chunk'
_exptl_crystal_colour     'pale yellow'
_exptl_crystal_size_max     0.282
_exptl_crystal_size_mid     0.253
_exptl_crystal_size_min     0.204
_exptl_crystal_density_diffrn     1.310
_exptl_crystal_density_meas     ?
_exptl_crystal_density_method     ?
_exptl_crystal_F_000     224
_exptl_absorpt_coefficient_mu     0.276
_exptl_absorpt_correction_type     multi-scan
_exptl_absorpt_process_details
;
(<i>SADABS</i>; Bruker, 2014)
;
_shelx_estimated_absorpt_T_min     0.926
_shelx_estimated_absorpt_T_max     0.946
_exptl_absorpt_correction_T_min     0.6719
_exptl_absorpt_correction_T_max     0.7452
_exptl_special_details     ?
_diffrn_ambient_temperature     173.15
_diffrn_radiation_type     MoK\a
_diffrn_radiation_wavelength     0.71073
_diffrn_measurement_device_type     'Bruker APEXII CCD'
_diffrn_measurement_method     '\f and \w scans'
_diffrn_detector_area_resol_mean     ?
_diffrn_reflns_number     6472
_diffrn_reflns_av_R_equivalents     0.0357
_diffrn_reflns_theta_min     2.196
_diffrn_reflns_theta_max     25.401
_diffrn_reflns_theta_full     25.242
_diffrn_measured_fraction_theta_max     0.996
_diffrn_measured_fraction_theta_full     0.999
_diffrn_reflns_limit_h_min     -9
_diffrn_reflns_limit_h_max     9
_diffrn_reflns_limit_k_min     -9
_diffrn_reflns_limit_k_max     9
_diffrn_reflns_limit_l_min     -11
_diffrn_reflns_limit_l_max     11
_diffrn_standards_number     0
loop_
    _refln_index_h
    _refln_index_k
    _refln_index_l
    _refln_F_squared_meas
    -1 0 0 128.18
    -1 0 0 127.89
    -1 0 0 130.74
    -1 0 0 128.77
    1 0 0 131.21
    -2 0 0 416.38
    -2 0 0 412.52
    -2 0 0 388.44
    -2 0 0 405.55
    2 0 0 408.64
    -3 0 0 72.04
    -3 0 0 72.39
    -3 0 0 75.15
    -3 0 0 73.73
    3 0 0 72
    -4 0 0 3.2
    -4 0 0 3.1
    -4 0 0 3.37
    -4 0 0 3.75
    4 0 0 2.7
    -5 0 0 0.29
    -5 0 0 0.42
    5 0 0 1.17
    -6 0 0 45.76
    -6 0 0 47.77
    6 0 0 49.05
    -7 0 0 14.26
    -7 0 0 15.07
    7 0 0 15.24
    -8 0 0 2.54
    8 0 0 3.46
    7 -1 0 -0.19
    -7 1 0 0.37
    6 -1 0 11
    -6 1 0 8.38
    -6 1 0 9.85
    5 -1 0 0.6
    -5 1 0 0.84
    -5 1 0 0.68
    -5 1 0 1.03
    4 -1 0 37.29
    -4 1 0 38.68
    -4 1 0 36.6
    -4 1 0 38.86
    3 -1 0 35.05
    -3 1 0 40.29
    -3 1 0 36.01
    -3 1 0 36.47
    2 -1 0 167.61
    -2 1 0 169.75
    -2 1 0 161.81
    -2 1 0 171.32
    -1 1 0 -0.06
    -1 1 0 -0.09
    0 -1 0 429.2
    0 1 0 444.45
    0 1 0 446.35
    0 1 0 432.34
    -1 -1 0 65.03
    -1 -1 0 65.14
    1 1 0 64.82
    1 1 0 64.95
    -2 -1 0 64.45
    -2 -1 0 67.31
    -2 -1 0 64.66
    2 1 0 62.74
    -3 -1 0 15.22
    -3 -1 0 14.37
    -3 -1 0 15.01
    -3 -1 0 13.85
    3 1 0 15.83
    -4 -1 0 11.1
    -4 -1 0 11.7
    -4 -1 0 11.55
    4 1 0 12.19
    -5 -1 0 20.89
    -5 -1 0 20.73
    -5 -1 0 20.12
    5 1 0 20.81
    -6 -1 0 33.29
    -6 -1 0 40.19
    6 1 0 41.42
    -7 -1 0 9.72
    -7 -1 0 11.1
    7 1 0 11.68
    -8 -1 0 0.31
    -8 -1 0 0
    8 1 0 -0.02
    8 1 0 0.17
    7 -2 0 0.23
    -7 2 0 0.33
    6 -2 0 0.15
    -6 2 0 0.22
    -6 2 0 0.16
    5 -2 0 0.63
    -5 2 0 0.89
    -5 2 0 0.17
    -5 2 0 0.84
    4 -2 0 97.36
    -4 2 0 92.05
    -4 2 0 93.53
    -4 2 0 94.99
    3 -2 0 1.28
    -3 2 0 1.58
    -3 2 0 1.21
    -3 2 0 1.27
    2 -2 0 83.67
    -2 2 0 81.78
    -2 2 0 84.09
    -2 2 0 83.6
    1 -2 0 0.31
    -1 2 0 0.11
    -1 2 0 0.38
    -1 2 0 0.51
    -1 2 0 0.66
    0 -2 0 0
    0 2 0 0.06
    0 2 0 0.14
    0 2 0 0
    -1 -2 0 0.26
    1 2 0 0.3
    1 2 0 0.26
    1 2 0 0.19
    -2 -2 0 411
    -2 -2 0 426.82
    -2 -2 0 399.68
    2 2 0 416.63
    2 2 0 396.43
    2 2 0 403.67
    -3 -2 0 2.12
    -3 -2 0 2.63
    -3 -2 0 2.6
    -3 -2 0 2.06
    3 2 0 2.35
    3 2 0 1.86
    -4 -2 0 124.39
    -4 -2 0 140.94
    -4 -2 0 138.27
    4 2 0 139.5
    4 2 0 129.16
    -5 -2 0 45.47
    -5 -2 0 41.99
    5 2 0 46
    5 2 0 43.91
    -6 -2 0 7.18
    -6 -2 0 4.96
    -6 -2 0 4.56
    6 2 0 4.03
    6 2 0 5.48
    -7 -2 0 6.21
    -7 -2 0 6.38
    7 2 0 6.85
    7 2 0 5.26
    -8 -2 0 0.29
    -8 -2 0 0.14
    8 2 0 0.41
    8 2 0 0.18
    6 -3 0 3.18
    -6 3 0 1.9
    5 -3 0 0.28
    -5 3 0 0.46
    -5 3 0 -0.01
    -5 3 0 0.07
    4 -3 0 38.66
    -4 3 0 39.03
    -4 3 0 37.91
    -4 3 0 35.57
    3 -3 0 4.27
    -3 3 0 6.07
    -3 3 0 5.4
    -3 3 0 5.94
    2 -3 0 14.94
    -2 3 0 14.27
    -2 3 0 14.08
    -2 3 0 13.86
    1 -3 0 1.66
    -1 3 0 1.63
    -1 3 0 1.66
    -1 3 0 1.33
    0 -3 0 71.23
    0 3 0 70.89
    0 3 0 76.98
    0 3 0 73.31
    -1 -3 0 8.76
    1 3 0 9.37
    1 3 0 10.21
    1 3 0 9.8
    -2 -3 0 119.31
    -2 -3 0 118.21
    -2 -3 0 114.8
    2 3 0 121.6
    2 3 0 115.93
    2 3 0 112.37
    -3 -3 0 4.83
    -3 -3 0 4.68
    -3 -3 0 4.95
    3 3 0 3.92
    3 3 0 4.63
    3 3 0 4.09
    -4 -3 0 29.05
    -4 -3 0 27.5
    4 3 0 26.85
    4 3 0 27.77
    -5 -3 0 16.68
    -5 -3 0 19.16
    -5 -3 0 17.87
    5 3 0 18.02
    5 3 0 18.35
    -6 -3 0 20.94
    -6 -3 0 17.07
    -6 -3 0 22.2
    6 3 0 19.44
    6 3 0 19.71
    -7 -3 0 9.85
    -7 -3 0 5.9
    7 3 0 7.8
    7 3 0 6.35
    -8 -3 0 1.35
    -8 -3 0 0.37
    8 3 0 0.54
    8 3 0 1.43
    6 -4 0 3.93
    -6 4 0 4.23
    5 -4 0 0.14
    -5 4 0 0.68
    -5 4 0 0.63
    4 -4 0 1.78
    -4 4 0 2.46
    -4 4 0 1.78
    -4 4 0 1.62
    3 -4 0 47.54
    -3 4 0 48.56
    -3 4 0 49.03
    -3 4 0 52.45
    2 -4 0 0.14
    -2 4 0 -0.06
    -2 4 0 0
    -2 4 0 0.31
    1 -4 0 9.26
    -1 4 0 8.88
    -1 4 0 9.43
    -1 4 0 9.26
    -1 4 0 8.76
    0 -4 0 10.44
    0 4 0 10.05
    0 4 0 11.92
    0 4 0 10.46
    -1 -4 0 2.09
    1 4 0 1.65
    1 4 0 2.7
    1 4 0 2.18
    -2 -4 0 15.56
    2 4 0 17.23
    2 4 0 15.68
    2 4 0 16.72
    -3 -4 0 20.44
    -3 -4 0 19.64
    -3 -4 0 21.05
    3 4 0 22.6
    3 4 0 19.99
    3 4 0 21.81
    -4 -4 0 3.13
    -4 -4 0 3.48
    -4 -4 0 3.14
    4 4 0 3.24
    4 4 0 3.7
    4 4 0 3.44
    -5 -4 0 3.96
    -5 -4 0 3.51
    5 4 0 3.41
    5 4 0 3.08
    5 4 0 2.68
    -6 -4 0 18.79
    -6 -4 0 16.86
    6 4 0 17.66
    6 4 0 16.91
    6 4 0 17.97
    -7 -4 0 0.4
    -7 -4 0 0.78
    7 4 0 0.6
    7 4 0 0.39
    7 4 0 1.36
    -8 -4 0 1.49
    8 4 0 1.4
    8 4 0 2.05
    8 4 0 1.36
    5 -5 0 7.64
    -5 5 0 8.69
    4 -5 0 0.43
    -4 5 0 0.2
    -4 5 0 -0.2
    3 -5 0 65.31
    -3 5 0 60.8
    -3 5 0 65.49
    -3 5 0 66.9
    2 -5 0 12.3
    -2 5 0 16.58
    -2 5 0 17.81
    -2 5 0 19.87
    1 -5 0 0.4
    -1 5 0 0.23
    -1 5 0 0.4
    -1 5 0 0.29
    -1 5 0 0.45
    0 -5 0 4.72
    0 5 0 3.89
    0 5 0 3.29
    0 5 0 4.23
    -1 -5 0 19.82
    1 5 0 19.94
    1 5 0 20.8
    1 5 0 19.34
    -2 -5 0 9.62
    2 5 0 9.75
    2 5 0 7.39
    -3 -5 0 19.55
    -3 -5 0 18.43
    3 5 0 17.03
    3 5 0 20.33
    -4 -5 0 55.85
    4 5 0 51.86
    4 5 0 53.14
    -5 -5 0 3.08
    -5 -5 0 1.94
    5 5 0 1.45
    5 5 0 2.13
    -6 -5 0 25.76
    -6 -5 0 25.88
    6 5 0 26.3
    6 5 0 24.87
    -7 -5 0 7.75
    -7 -5 0 7.37
    7 5 0 8.97
    7 5 0 7.41
    -8 -5 0 1.06
    -8 -5 0 1.66
    8 5 0 2.4
    8 5 0 2.48
    -4 6 0 5.03
    -3 6 0 -0.07
    -3 6 0 0.53
    -2 6 0 24.12
    -2 6 0 25.49
    -1 6 0 0.42
    -1 6 0 0.03
    0 -6 0 1.56
    0 6 0 2.23
    0 6 0 2.38
    -1 -6 0 0.12
    1 6 0 0.17
    1 6 0 0.05
    -2 -6 0 22.18
    2 6 0 25.34
    2 6 0 21.35
    -3 -6 0 3.81
    3 6 0 3.97
    3 6 0 3.78
    -4 -6 0 44.84
    4 6 0 44.75
    4 6 0 46.37
    -5 -6 0 3.65
    5 6 0 4.5
    5 6 0 2.19
    -6 -6 0 1.1
    -6 -6 0 1.57
    6 6 0 2.5
    6 6 0 2.08
    -7 -6 0 4.26
    -7 -6 0 6.14
    7 6 0 3.61
    7 6 0 4.62
    -8 -6 0 0.1
    -8 -6 0 0.75
    8 6 0 0.31
    8 6 0 0.48
    -3 7 0 -0.23
    -2 7 0 0.32
    -2 7 0 0.61
    -1 7 0 29.06
    -1 7 0 29.64
    0 7 0 12.36
    0 7 0 10.71
    -1 -7 0 1.91
    1 7 0 1.42
    1 7 0 1.92
    -2 -7 0 51.61
    2 7 0 49.45
    2 7 0 43.91
    -3 -7 0 18
    3 7 0 19.39
    3 7 0 19.65
    -4 -7 0 30.42
    4 7 0 28.92
    4 7 0 29.8
    -5 -7 0 0.17
    5 7 0 0.29
    5 7 0 0.14
    -6 -7 0 7.16
    6 7 0 10.1
    6 7 0 10.4
    -7 -7 0 1.75
    7 7 0 0.95
    7 7 0 1.84
    -8 -7 0 5.57
    -8 -7 0 8.16
    8 7 0 9.34
    8 7 0 7.55
    -2 8 0 2.24
    -1 8 0 1.4
    -1 8 0 1.08
    0 8 0 42.16
    0 8 0 44.3
    1 8 0 3.61
    1 8 0 3.09
    1 8 0 4.59
    -2 -8 0 38.83
    2 8 0 39.51
    2 8 0 36.19
    -3 -8 0 32.04
    3 8 0 30.61
    3 8 0 30.33
    -4 -8 0 5.92
    4 8 0 7.53
    4 8 0 6.13
    -5 -8 0 0.16
    5 8 0 0.53
    5 8 0 0.25
    -6 -8 0 3.28
    6 8 0 2.43
    6 8 0 5.92
    -7 -8 0 2.29
    7 8 0 4.23
    7 8 0 3.13
    0 9 0 8.83
    0 9 0 9.76
    1 9 0 -0.11
    1 9 0 0.19
    2 9 0 4.9
    2 9 0 3.12
    -3 -9 0 2.01
    3 9 0 2.15
    3 9 0 2.16
    -4 -9 0 -0.31
    4 9 0 0.6
    4 9 0 0.14
    -5 -9 0 4.91
    5 9 0 5.26
    5 9 0 5.67
    -6 -9 0 -0.17
    6 9 0 0.94
    6 9 0 0.38
    6 9 -1 1.25
    6 9 -1 0.54
    -6 -9 1 1.08
    5 9 -1 0.03
    5 9 -1 0
    -5 -9 1 0.28
    4 9 -1 2.86
    4 9 -1 2.85
    -4 -9 1 1.97
    3 9 -1 -0.1
    3 9 -1 0.12
    -3 -9 1 0.16
    2 9 -1 6.2
    2 9 -1 6.13
    -2 -9 1 7.87
    1 9 -1 4.91
    1 9 -1 5.68
    0 9 -1 3
    7 8 -1 1.06
    7 8 -1 2.54
    -7 -8 1 0.51
    6 8 -1 0.04
    6 8 -1 -0.23
    -6 -8 1 0.06
    5 8 -1 1.34
    5 8 -1 0.77
    -5 -8 1 0.7
    4 8 -1 20.29
    4 8 -1 20.46
    -4 -8 1 23.17
    3 8 -1 14.61
    3 8 -1 15.62
    -3 -8 1 16.42
    2 8 -1 15.05
    2 8 -1 16.36
    -2 -8 1 15.92
    1 8 -1 8.97
    1 8 -1 11.14
    0 8 -1 0.42
    0 8 -1 0.24
    -1 8 -1 2.11
    -2 8 -1 1.07
    7 7 -1 1.87
    7 7 -1 1.47
    -7 -7 1 1.49
    -7 -7 1 1.21
    6 7 -1 0.56
    6 7 -1 0.9
    -6 -7 1 0.5
    5 7 -1 0.36
    5 7 -1 -0.46
    -5 -7 1 0.04
    4 7 -1 6.04
    4 7 -1 5.25
    -4 -7 1 7.74
    3 7 -1 26.3
    3 7 -1 24.59
    -3 -7 1 25.76
    2 7 -1 1.97
    2 7 -1 1.08
    -2 -7 1 0.83
    1 7 -1 4.18
    1 7 -1 5.11
    -1 -7 1 4.29
    0 7 -1 5.72
    0 7 -1 5.5
    -1 7 -1 0.15
    -1 7 -1 0.29
    -2 7 -1 0.54
    -3 7 -1 4.42
    8 6 -1 11.5
    8 6 -1 12.58
    -8 -6 1 11.46
    -8 -6 1 11.88
    7 6 -1 10.12
    7 6 -1 12.83
    -7 -6 1 12.85
    -7 -6 1 9.81
    6 6 -1 7.94
    6 6 -1 8.29
    -6 -6 1 9.54
    -6 -6 1 7.74
    5 6 -1 21.32
    5 6 -1 23.92
    -5 -6 1 22.59
    -5 -6 1 20.13
    4 6 -1 0.03
    4 6 -1 0.49
    -4 -6 1 0.41
    3 6 -1 42.21
    3 6 -1 45.74
    -3 -6 1 44.27
    2 6 -1 9.21
    2 6 -1 8.83
    -2 -6 1 10.86
    1 6 -1 39.51
    1 6 -1 40.53
    -1 -6 1 35.9
    0 6 -1 -0.01
    0 6 -1 0.06
    0 -6 1 0.26
    -1 6 -1 8.48
    -1 6 -1 7.57
    -2 6 -1 12.92
    -2 6 -1 13.41
    -3 6 -1 3.26
    3 -6 1 4.01
    -4 6 -1 2.23
    4 -6 1 1.03
    8 5 -1 2.81
    8 5 -1 1.68
    -8 -5 1 1.14
    -8 -5 1 1.27
    7 5 -1 23.29
    7 5 -1 24.32
    7 5 -1 24.63
    -7 -5 1 23.56
    -7 -5 1 24.68
    6 5 -1 0.52
    6 5 -1 0.49
    6 5 -1 0.75
    -6 -5 1 0.48
    -6 -5 1 0.35
    5 5 -1 29.21
    5 5 -1 27.67
    5 5 -1 27.61
    -5 -5 1 28.3
    -5 -5 1 24.08
    4 5 -1 16.06
    4 5 -1 16.24
    4 5 -1 13.71
    -4 -5 1 15.97
    -4 -5 1 16.62
    3 5 -1 0.49
    3 5 -1 0.39
    3 5 -1 0.38
    -3 -5 1 0.43
    2 5 -1 8.09
    2 5 -1 8.19
    2 5 -1 8.91
    -2 -5 1 8.14
    1 5 -1 7.63
    1 5 -1 7.7
    1 5 -1 7.28
    -1 -5 1 7.08
    0 5 -1 15.55
    0 5 -1 16.73
    0 5 -1 16.97
    0 -5 1 15.65
    -1 5 -1 -0.02
    -1 5 -1 0.09
    -1 5 -1 0.27
    -2 5 -1 74.08
    -2 5 -1 81.93
    -3 5 -1 1.11
    -3 5 -1 2.17
    -3 5 -1 3.09
    3 -5 1 3.51
    -4 5 -1 4.92
    -4 5 -1 5.51
    4 -5 1 4.47
    -5 5 -1 0.41
    -5 5 -1 0.4
    5 -5 1 -0.02
    8 4 -1 2.25
    8 4 -1 0.59
    -8 -4 1 1.05
    7 4 -1 3.12
    7 4 -1 4.49
    -7 -4 1 3.12
    -7 -4 1 3.42
    6 4 -1 1.12
    6 4 -1 0.5
    -6 -4 1 1.05
    -6 -4 1 1.18
    5 4 -1 17.92
    5 4 -1 15.64
    -5 -4 1 16.92
    -5 -4 1 16.85
    4 4 -1 1.09
    4 4 -1 0.64
    4 4 -1 1.31
    -4 -4 1 0.36
    -4 -4 1 0.36
    3 4 -1 8.76
    3 4 -1 7.75
    3 4 -1 11.4
    -3 -4 1 8.41
    -3 -4 1 8.2
    2 4 -1 89.86
    2 4 -1 86
    2 4 -1 83.84
    -2 -4 1 82.34
    -2 -4 1 82.6
    1 4 -1 0.44
    1 4 -1 0.36
    1 4 -1 0.02
    -1 -4 1 0.28
    0 4 -1 -0.04
    0 4 -1 0.08
    0 4 -1 0.25
    0 -4 1 0.08
    -1 4 -1 19.76
    -1 4 -1 19.29
    -1 4 -1 16.77
    1 -4 1 18.78
    -2 4 -1 4.69
    -2 4 -1 6.16
    -3 4 -1 0.06
    -3 4 -1 -0.19
    -3 4 -1 -0.12
    3 -4 1 -0.06
    -4 4 -1 14.61
    -4 4 -1 13.23
    4 -4 1 15.78
    -5 4 -1 1.52
    -5 4 -1 2.87
    5 -4 1 1.28
    -6 4 -1 0.02
    -6 4 -1 1.37
    6 -4 1 0.53
    8 3 -1 0.04
    8 3 -1 -0.02
    -8 -3 1 0.56
    -8 -3 1 -0.03
    7 3 -1 1.36
    7 3 -1 0.53
    -7 -3 1 0.11
    -7 -3 1 0.22
    6 3 -1 0.62
    6 3 -1 1.59
    -6 -3 1 0.76
    -6 -3 1 1.6
    -6 -3 1 0.7
    5 3 -1 4.98
    5 3 -1 4.11
    -5 -3 1 3.67
    -5 -3 1 2.99
    -5 -3 1 2.83
    4 3 -1 10.54
    4 3 -1 8.69
    -4 -3 1 11.68
    -4 -3 1 10.86
    3 3 -1 39.44
    3 3 -1 35.97
    -3 -3 1 35.57
    -3 -3 1 41.9
    2 3 -1 151.12
    2 3 -1 157.31
    2 3 -1 150.52
    -2 -3 1 152.03
    -2 -3 1 156.13
    1 3 -1 0.09
    1 3 -1 0.03
    1 3 -1 -0.02
    -1 -3 1 0.18
    0 3 -1 18.35
    0 3 -1 18.25
    0 3 -1 16.32
    0 -3 1 15.67
    -1 3 -1 26.14
    -1 3 -1 23.96
    1 -3 1 22.51
    -2 3 -1 20.2
    -2 3 -1 21.52
    -2 3 -1 22.19
    2 -3 1 20.52
    -3 3 -1 40.38
    -3 3 -1 36.19
    -3 3 -1 42.33
    -4 3 -1 89.13
    -4 3 -1 82.77
    -4 3 -1 90.07
    4 -3 1 85.45
    -5 3 -1 37.81
    -5 3 -1 36.51
    5 -3 1 41.48
    -6 3 -1 7.87
    -6 3 -1 9.15
    6 -3 1 10.69
    8 2 -1 -0.08
    8 2 -1 0.72
    -8 -2 1 0.18
    -8 -2 1 0
    7 2 -1 2.89
    7 2 -1 2.22
    -7 -2 1 2.02
    -7 -2 1 2.17
    6 2 -1 42.5
    6 2 -1 40.14
    -6 -2 1 44.62
    -6 -2 1 48.45
    -6 -2 1 42.47
    5 2 -1 6.7
    5 2 -1 5.63
    -5 -2 1 5.93
    -5 -2 1 5.22
    4 2 -1 70.64
    4 2 -1 67.58
    -4 -2 1 68.72
    -4 -2 1 67.24
    -4 -2 1 73.04
    3 2 -1 5.88
    3 2 -1 5.7
    -3 -2 1 6.1
    -3 -2 1 6.4
    -3 -2 1 5.56
    2 2 -1 10.39
    2 2 -1 12.37
    -2 -2 1 9.81
    -2 -2 1 10.98
    1 2 -1 1.68
    1 2 -1 1.34
    1 2 -1 2.04
    -1 -2 1 1.9
    -1 -2 1 2.32
    0 2 -1 81.94
    0 2 -1 80.15
    0 -2 1 77.06
    -1 2 -1 7.4
    -1 2 -1 7.3
    -1 2 -1 7.39
    1 -2 1 7.03
    -2 2 -1 19.93
    -2 2 -1 22.78
    -2 2 -1 21.79
    2 -2 1 19.25
    -3 2 -1 113.83
    -3 2 -1 114.86
    -3 2 -1 114.58
    -4 2 -1 6.94
    -4 2 -1 12.44
    -4 2 -1 10.85
    4 -2 1 11.03
    -5 2 -1 24.75
    -5 2 -1 24.09
    -5 2 -1 24.53
    5 -2 1 31.5
    -6 2 -1 3.81
    -6 2 -1 2.32
    6 -2 1 2.45
    -7 2 -1 1.93
    -7 2 -1 3.22
    7 -2 1 0.8
    8 1 -1 9.96
    8 1 -1 9.16
    -8 -1 1 9.99
    -8 -1 1 5.56
    7 1 -1 7.33
    7 1 -1 7.26
    -7 -1 1 7.39
    -7 -1 1 5.63
    6 1 -1 38.64
    -6 -1 1 40.96
    -6 -1 1 36.25
    5 1 -1 1.95
    -5 -1 1 1.59
    -5 -1 1 2.69
    -5 -1 1 2.27
    4 1 -1 57.8
    -4 -1 1 56.91
    -4 -1 1 55.12
    -4 -1 1 57.28
    3 1 -1 -0.13
    3 1 -1 0.15
    -3 -1 1 0.05
    -3 -1 1 -0.03
    -3 -1 1 -0.11
    2 1 -1 41.65
    2 1 -1 41.8
    -2 -1 1 43.6
    -2 -1 1 43.09
    -2 -1 1 42.04
    1 1 -1 501.45
    1 1 -1 510.36
    -1 -1 1 483.61
    -1 -1 1 495.93
    0 1 -1 17
    0 1 -1 17.57
    0 1 -1 18.57
    0 1 -1 15.67
    0 -1 1 18.63
    0 -1 1 17.62
    -1 1 -1 505.34
    -1 1 -1 512.79
    -1 1 -1 477.14
    1 -1 1 503.47
    -2 1 -1 105.59
    -2 1 -1 103.81
    -2 1 -1 97.72
    2 -1 1 100.09
    -3 1 -1 51.83
    -3 1 -1 62.6
    -3 1 -1 56.54
    -4 1 -1 -0.06
    -4 1 -1 0.07
    -4 1 -1 0.02
    4 -1 1 0.12
    -5 1 -1 22.21
    -5 1 -1 22.24
    5 -1 1 23.4
    -6 1 -1 0.8
    -6 1 -1 0.26
    -6 1 -1 0.02
    6 -1 1 0.78
    -7 1 -1 5.02
    -7 1 -1 4.38
    7 -1 1 5.6
    7 0 -1 10.98
    -7 0 1 11.37
    -7 0 1 8.89
    6 0 -1 2.48
    -6 0 1 2.24
    -6 0 1 3.51
    5 0 -1 29.42
    -5 0 1 28.07
    -5 0 1 27.88
    4 0 -1 28.34
    -4 0 1 29.44
    -4 0 1 26.93
    -4 0 1 29.11
    3 0 -1 93
    -3 0 1 95.3
    -3 0 1 94.7
    -3 0 1 101.53
    2 0 -1 1.79
    -2 0 1 1.61
    -2 0 1 1.15
    -2 0 1 2.04
    1 0 -1 1000
    -1 0 1 942.83
    -1 0 1 985.91
    0 0 -1 4.21
    0 0 1 3.72
    0 0 1 4.23
    -1 0 -1 107.48
    -1 0 -1 107.39
    -1 0 -1 107.9
    1 0 1 104.78
    -2 0 -1 63.57
    -2 0 -1 69.55
    -2 0 -1 68.49
    -2 0 -1 66.2
    2 0 1 65.68
    -3 0 -1 30.25
    -3 0 -1 27.48
    -3 0 -1 27.89
    3 0 1 28.83
    -4 0 -1 2.82
    -4 0 -1 2.45
    -4 0 -1 2.16
    4 0 1 2.11
    4 0 1 2.41
    -5 0 -1 20.52
    -5 0 -1 17.76
    -5 0 -1 18.07
    5 0 1 21.08
    -6 0 -1 4.08
    -6 0 -1 4.05
    -6 0 -1 2.69
    6 0 1 4.01
    -7 0 -1 9.85
    7 0 1 7.53
    -8 0 -1 0.44
    8 0 1 -0.15
    7 -1 -1 0.84
    -7 1 1 0.44
    -7 1 1 1
    6 -1 -1 0.26
    -6 1 1 0.38
    -6 1 1 0.22
    5 -1 -1 25.55
    -5 1 1 25.71
    -5 1 1 23.97
    4 -1 -1 3.03
    -4 1 1 1.77
    -4 1 1 2.09
    3 -1 -1 8.17
    -3 1 1 7.42
    -3 1 1 7.26
    -3 1 1 7.86
    2 -1 -1 215
    -2 1 1 223.96
    -2 1 1 221.01
    -2 1 1 221.1
    1 -1 -1 28.29
    -1 1 1 28.04
    -1 1 1 27.69
    -1 1 1 27.74
    0 -1 -1 24.76
    0 1 1 26.79
    0 1 1 25.77
    -1 -1 -1 236.93
    -1 -1 -1 237.14
    -1 -1 -1 231.74
    1 1 1 232.45
    1 1 1 233.81
    1 1 1 238.42
    -2 -1 -1 41.38
    -2 -1 -1 44.44
    -2 -1 -1 42.1
    -2 -1 -1 42.14
    -2 -1 -1 43.59
    2 1 1 40.65
    -3 -1 -1 6.17
    -3 -1 -1 5.49
    -3 -1 -1 6.96
    -3 -1 -1 5.25
    3 1 1 5.59
    -4 -1 -1 4.04
    -4 -1 -1 3.94
    -4 -1 -1 4.48
    -4 -1 -1 4.62
    4 1 1 3.5
    4 1 1 3.48
    -5 -1 -1 19.34
    -5 -1 -1 17.21
    -5 -1 -1 18.39
    -5 -1 -1 19.53
    5 1 1 18.22
    5 1 1 19.99
    -6 -1 -1 3.12
    -6 -1 -1 2.98
    -6 -1 -1 3.51
    6 1 1 3.02
    -7 -1 -1 18.83
    -7 -1 -1 20.34
    7 1 1 21.03
    -8 -1 -1 0.25
    8 1 1 0.4
    7 -2 -1 6.05
    -7 2 1 4.79
    6 -2 -1 1.26
    -6 2 1 0.74
    -6 2 1 0.51
    5 -2 -1 39.76
    -5 2 1 38.98
    -5 2 1 36.83
    4 -2 -1 -0.08
    -4 2 1 -0.18
    -4 2 1 0.21
    3 -2 -1 47.45
    -3 2 1 48.18
    -3 2 1 47.26
    2 -2 -1 206.93
    -2 2 1 201.3
    -2 2 1 205.77
    -2 2 1 203.89
    -2 2 1 198.42
    1 -2 -1 211.2
    -1 2 1 213.75
    -1 2 1 210.04
    -1 2 1 224.27
    -1 2 1 221.34
    0 -2 -1 18.35
    0 -2 -1 17.5
    0 2 1 18.98
    0 2 1 20.66
    -1 -2 -1 958
    1 2 1 936.17
    1 2 1 925.32
    1 2 1 963.24
    -2 -2 -1 731.55
    -2 -2 -1 728.56
    2 2 1 717.53
    2 2 1 725.01
    2 2 1 694.66
    -3 -2 -1 20.51
    -3 -2 -1 20.28
    -3 -2 -1 22.08
    -3 -2 -1 21.29
    3 2 1 19.78
    3 2 1 19.91
    3 2 1 20.59
    -4 -2 -1 2.58
    -4 -2 -1 1.44
    -4 -2 -1 1.56
    -4 -2 -1 1.58
    -4 -2 -1 1.19
    4 2 1 1.23
    4 2 1 0.56
    -5 -2 -1 6.82
    -5 -2 -1 6.13
    -5 -2 -1 6.42
    5 2 1 7.14
    5 2 1 7.15
    -6 -2 -1 3.36
    -6 -2 -1 2.96
    -6 -2 -1 2.61
    6 2 1 3.1
    6 2 1 2.86
    6 2 1 3.15
    -7 -2 -1 1.44
    -7 -2 -1 1.7
    7 2 1 1.98
    7 2 1 1.85
    -8 -2 -1 15.33
    -8 -2 -1 14.38
    8 2 1 16.92
    8 2 1 16.57
    6 -3 -1 0.84
    -6 3 1 0.4
    -6 3 1 0.46
    5 -3 -1 1.64
    -5 3 1 2.23
    -5 3 1 1.84
    4 -3 -1 1.32
    -4 3 1 0.58
    -4 3 1 0.3
    3 -3 -1 18.74
    -3 3 1 17
    -3 3 1 16.01
    2 -3 -1 1.95
    -2 3 1 2.62
    -2 3 1 2.26
    -2 3 1 1.85
    -2 3 1 1.67
    1 -3 -1 0.06
    -1 3 1 0.32
    -1 3 1 0.28
    -1 3 1 0.5
    -1 3 1 0.66
    0 -3 -1 61.16
    0 -3 -1 58.61
    0 3 1 64.68
    0 3 1 66.24
    0 3 1 65.16
    0 3 1 62.34
    -1 -3 -1 24.6
    1 3 1 27.54
    1 3 1 24.62
    -2 -3 -1 128.35
    -2 -3 -1 129.47
    2 3 1 123.62
    2 3 1 128.84
    2 3 1 125.43
    -3 -3 -1 0.08
    -3 -3 -1 -0.01
    -3 -3 -1 0.02
    3 3 1 -0.07
    3 3 1 0.22
    3 3 1 -0.1
    -4 -3 -1 -0.13
    -4 -3 -1 0.05
    -4 -3 -1 0.05
    4 3 1 0.08
    4 3 1 -0.02
    4 3 1 0.05
    -5 -3 -1 2.82
    -5 -3 -1 4.98
    -5 -3 -1 6.08
    -5 -3 -1 6.05
    5 3 1 5.25
    5 3 1 4.62
    5 3 1 4.1
    -6 -3 -1 6.38
    -6 -3 -1 7.68
    -6 -3 -1 7.46
    6 3 1 4.87
    6 3 1 7.08
    -7 -3 -1 1.36
    -7 -3 -1 1.25
    7 3 1 2.5
    7 3 1 1.26
    -8 -3 -1 8.27
    -8 -3 -1 10.05
    8 3 1 8.7
    8 3 1 8.79
    5 -4 -1 -0.05
    -5 4 1 -0.26
    -5 4 1 0.06
    4 -4 -1 1.49
    -4 4 1 2.34
    -4 4 1 2.27
    3 -4 -1 10.79
    -3 4 1 10.03
    -3 4 1 10.07
    2 -4 -1 58.4
    -2 4 1 56.69
    -2 4 1 58.24
    -2 4 1 55.48
    1 -4 -1 0.29
    -1 4 1 0.26
    -1 4 1 0.44
    -1 4 1 0.13
    -1 4 1 0.48
    0 -4 -1 1.54
    0 -4 -1 1.04
    0 4 1 1.82
    0 4 1 1.45
    0 4 1 0.6
    0 4 1 1.55
    -1 -4 -1 13.15
    -1 -4 -1 12.26
    1 4 1 12.34
    1 4 1 14.2
    -2 -4 -1 5.41
    2 4 1 5.8
    2 4 1 6.42
    -3 -4 -1 80.88
    -3 -4 -1 79.41
    3 4 1 79.19
    3 4 1 82.51
    3 4 1 78.56
    -4 -4 -1 34.58
    -4 -4 -1 35.28
    -4 -4 -1 29.27
    4 4 1 34.87
    4 4 1 34.33
    4 4 1 31.8
    -5 -4 -1 0.01
    -5 -4 -1 -0.17
    -5 -4 -1 0.06
    5 4 1 -0.16
    5 4 1 0.32
    5 4 1 0.03
    -6 -4 -1 12.15
    -6 -4 -1 12.17
    6 4 1 12.62
    6 4 1 12.72
    6 4 1 13.13
    -7 -4 -1 26.42
    -7 -4 -1 27.86
    7 4 1 29.32
    7 4 1 26.93
    7 4 1 27.1
    -8 -4 -1 1.1
    8 4 1 0.7
    8 4 1 2.24
    8 4 1 2.07
    5 -5 -1 0.67
    -5 5 1 -0.22
    4 -5 -1 2.64
    -4 5 1 3.85
    -4 5 1 1.24
    3 -5 -1 4.97
    -3 5 1 2.38
    -3 5 1 3.62
    -2 5 1 23.87
    -2 5 1 26.02
    1 -5 -1 14.88
    -1 5 1 11.75
    -1 5 1 13.89
    -1 5 1 12.19
    0 -5 -1 0.56
    0 -5 -1 0.45
    0 5 1 0.42
    0 5 1 0.21
    0 5 1 0.21
    -1 -5 -1 11.77
    -1 -5 -1 14.26
    1 5 1 13.47
    1 5 1 15.22
    1 5 1 15.47
    -2 -5 -1 0.69
    2 5 1 0.4
    2 5 1 0.31
    -3 -5 -1 4.11
    -3 -5 -1 5.2
    3 5 1 4.67
    3 5 1 6.25
    -4 -5 -1 48.54
    -4 -5 -1 53.08
    4 5 1 50.65
    4 5 1 54.12
    -5 -5 -1 19.62
    5 5 1 25.35
    5 5 1 23.7
    -6 -5 -1 0.89
    -6 -5 -1 1.08
    6 5 1 0.85
    6 5 1 0.76
    -7 -5 -1 34.9
    -7 -5 -1 35.05
    7 5 1 27.97
    7 5 1 33.72
    -8 -5 -1 -0.31
    -8 -5 -1 -0.12
    8 5 1 0.1
    8 5 1 -0.01
    8 5 1 0
    -4 6 1 4.14
    -3 6 1 9.9
    -3 6 1 10.28
    -2 6 1 15.89
    -2 6 1 19.42
    -1 6 1 13.05
    -1 6 1 11.6
    0 -6 -1 5.18
    0 6 1 6.12
    0 6 1 5.08
    0 6 1 5.27
    -1 -6 -1 0.05
    1 6 1 0.02
    1 6 1 0.29
    1 6 1 -0.08
    -2 -6 -1 0.77
    2 6 1 0.22
    2 6 1 0.41
    -3 -6 -1 32.19
    -3 -6 -1 33.33
    3 6 1 32.47
    3 6 1 30.69
    -4 -6 -1 8.05
    4 6 1 7.25
    4 6 1 9.01
    -5 -6 -1 24.5
    5 6 1 25.66
    5 6 1 27.97
    -6 -6 -1 -0.21
    6 6 1 0.05
    6 6 1 -0.05
    -7 -6 -1 7.26
    -7 -6 -1 3.94
    7 6 1 5.84
    7 6 1 7.4
    -8 -6 -1 0.08
    -8 -6 -1 0.37
    8 6 1 0.43
    8 6 1 0.03
    8 6 1 0.37
    -3 7 1 7.52
    -3 7 1 6.48
    -2 7 1 5.58
    -2 7 1 6.22
    -1 7 1 37.72
    -1 7 1 31.54
    0 7 1 -0.03
    0 7 1 -0.09
    -1 -7 -1 10.68
    1 7 1 11.62
    1 7 1 11
    1 7 1 11.66
    -2 -7 -1 3.02
    2 7 1 2.65
    2 7 1 2.78
    2 7 1 2.77
    -3 -7 -1 56.99
    3 7 1 54.81
    3 7 1 59.55
    -4 -7 -1 -0.16
    4 7 1 0.18
    4 7 1 0.33
    -5 -7 -1 47.46
    5 7 1 46.92
    5 7 1 49.98
    -6 -7 -1 2.24
    6 7 1 1.24
    6 7 1 1.44
    -7 -7 -1 0.92
    7 7 1 0.52
    7 7 1 0.63
    -8 -7 -1 4.76
    8 7 1 5.38
    8 7 1 4.81
    8 7 1 5.12
    -1 8 1 11.11
    -1 8 1 10.47
    0 8 1 0
    0 8 1 0.32
    1 8 1 17.47
    1 8 1 15.74
    -2 -8 -1 0.24
    2 8 1 0.06
    2 8 1 0.6
    2 8 1 0.4
    -3 -8 -1 11.13
    3 8 1 11.88
    3 8 1 10.7
    3 8 1 9.71
    -4 -8 -1 0.37
    4 8 1 0.31
    4 8 1 0.73
    -5 -8 -1 1.67
    5 8 1 2.06
    5 8 1 1.92
    -6 -8 -1 2.36
    6 8 1 1.57
    6 8 1 1.65
    -7 -8 -1 0.47
    7 8 1 0.45
    7 8 1 -0.01
    0 9 1 2.61
    0 9 1 2.94
    1 9 1 36.47
    1 9 1 35.01
    2 9 1 0.29
    2 9 1 -0.43
    2 9 1 1.18
    -3 -9 -1 4.41
    3 9 1 4.62
    3 9 1 3.73
    3 9 1 5.58
    -4 -9 -1 20.99
    4 9 1 20.48
    4 9 1 18.14
    4 9 1 18.3
    -5 -9 -1 0.23
    5 9 1 0.15
    5 9 1 0.33
    5 9 1 -0.09
    -6 -9 -1 1.74
    6 9 1 1.53
    6 9 1 1.4
    5 9 -2 1.14
    5 9 -2 1.16
    -5 -9 2 1.04
    4 9 -2 0.95
    4 9 -2 0.44
    -4 -9 2 0.77
    3 9 -2 15.39
    3 9 -2 13.89
    -3 -9 2 12.14
    2 9 -2 1.14
    2 9 -2 0.41
    -2 -9 2 1.38
    1 9 -2 16.3
    1 9 -2 15.17
    0 9 -2 1.48
    6 8 -2 0.31
    6 8 -2 -0.26
    -6 -8 2 -0.21
    5 8 -2 1.56
    5 8 -2 2.54
    -5 -8 2 2.71
    4 8 -2 -0.05
    4 8 -2 0.28
    -4 -8 2 0.19
    3 8 -2 23.34
    3 8 -2 25.34
    -3 -8 2 25.22
    2 8 -2 0.23
    2 8 -2 0.1
    -2 -8 2 0.22
    1 8 -2 9.77
    1 8 -2 8.27
    0 8 -2 6.06
    0 8 -2 4.81
    -1 8 -2 0.26
    -2 8 -2 2.86
    7 7 -2 0.95
    7 7 -2 1.53
    -7 -7 2 1.07
    -7 -7 2 0.17
    6 7 -2 -0.09
    6 7 -2 0.07
    -6 -7 2 -0.33
    -6 -7 2 0.24
    5 7 -2 0.11
    5 7 -2 0.04
    -5 -7 2 0.12
    4 7 -2 0.64
    4 7 -2 1.66
    -4 -7 2 0.68
    3 7 -2 7.29
    3 7 -2 9.75
    -3 -7 2 7.05
    2 7 -2 18.74
    2 7 -2 17.08
    -2 -7 2 19.31
    1 7 -2 3.11
    1 7 -2 5.33
    -1 -7 2 5.19
    0 7 -2 4.37
    0 7 -2 3.61
    -1 7 -2 -0.14
    -2 7 -2 0.87
    -3 7 -2 0.15
    7 6 -2 -0.03
    7 6 -2 0.61
    -7 -6 2 0.23
    -7 -6 2 0.61
    6 6 -2 3.63
    6 6 -2 1.8
    -6 -6 2 2.28
    -6 -6 2 2.76
    5 6 -2 0.36
    5 6 -2 0.79
    -5 -6 2 0.2
    -5 -6 2 0.23
    4 6 -2 3.77
    4 6 -2 2.58
    -4 -6 2 1.88
    -4 -6 2 2.15
    3 6 -2 6.25
    3 6 -2 8.7
    -3 -6 2 8.42
    2 6 -2 49.91
    2 6 -2 58.8
    -2 -6 2 51.95
    1 6 -2 4.49
    1 6 -2 5.6
    -1 -6 2 4.46
    0 6 -2 0.62
    0 6 -2 0.65
    0 -6 2 0.15
    -1 6 -2 15.58
    -2 6 -2 0.66
    -3 6 -2 0.56
    -4 6 -2 9.53
    4 -6 2 8.17
    8 5 -2 5.02
    8 5 -2 2.08
    -8 -5 2 4.31
    7 5 -2 0.89
    7 5 -2 0.79
    7 5 -2 0.53
    -7 -5 2 0.07
    -7 -5 2 1.22
    6 5 -2 6.56
    6 5 -2 5.92
    6 5 -2 6.28
    -6 -5 2 4.81
    -6 -5 2 4.51
    5 5 -2 2.75
    5 5 -2 1.92
    5 5 -2 2.1
    -5 -5 2 1.35
    -5 -5 2 2.11
    4 5 -2 0
    4 5 -2 0.22
    4 5 -2 0.88
    -4 -5 2 0.46
    -4 -5 2 0.65
    3 5 -2 12.47
    3 5 -2 11.81
    3 5 -2 11.7
    -3 -5 2 10.58
    -3 -5 2 11.71
    2 5 -2 6.91
    2 5 -2 5.41
    2 5 -2 6.22
    -2 -5 2 6.19
    1 5 -2 77.35
    1 5 -2 84.17
    1 5 -2 80.16
    -1 -5 2 83.84
    0 5 -2 0.66
    0 5 -2 0.84
    0 5 -2 0.79
    0 -5 2 1.17
    -1 5 -2 5.27
    -1 5 -2 4.44
    -1 5 -2 3.88
    1 -5 2 5
    -2 5 -2 0.13
    -2 5 -2 -0.02
    -2 5 -2 0.15
    -3 5 -2 0.16
    -3 5 -2 0.07
    -4 5 -2 12.82
    -4 5 -2 12.94
    4 -5 2 11.3
    -5 5 -2 1.8
    -5 5 -2 1.13
    5 -5 2 2.37
    8 4 -2 0.03
    8 4 -2 -0.09
    -8 -4 2 0.07
    7 4 -2 6.51
    7 4 -2 7.59
    -7 -4 2 7.34
    -7 -4 2 9.65
    6 4 -2 59.07
    6 4 -2 46.94
    -6 -4 2 53.59
    -6 -4 2 55.66
    5 4 -2 -0.08
    5 4 -2 0.12
    -5 -4 2 -0.03
    -5 -4 2 0.12
    4 4 -2 22.53
    4 4 -2 21.45
    -4 -4 2 23.41
    -4 -4 2 23.16
    3 4 -2 129.49
    3 4 -2 124.71
    -3 -4 2 124.43
    -3 -4 2 121.88
    2 4 -2 2.55
    2 4 -2 2.72
    2 4 -2 3.63
    -2 -4 2 2.77
    -2 -4 2 2.25
    1 4 -2 39.27
    1 4 -2 38.74
    1 4 -2 39.34
    -1 -4 2 38.82
    0 4 -2 95.27
    0 4 -2 99.16
    0 -4 2 91.06
    -1 4 -2 1.29
    -1 4 -2 1.45
    -1 4 -2 1.43
    1 -4 2 1.7
    -2 4 -2 6.71
    -2 4 -2 7.77
    -2 4 -2 3.86
    -3 4 -2 65.03
    -3 4 -2 68.25
    -3 4 -2 63.03
    -4 4 -2 12.03
    -4 4 -2 13.58
    -5 4 -2 18.76
    -5 4 -2 19.14
    5 -4 2 18.28
    -6 4 -2 1.54
    -6 4 -2 2.16
    6 -4 2 3.85
    8 3 -2 -0.16
    8 3 -2 0.33
    -8 -3 2 0.27
    -8 -3 2 0.63
    7 3 -2 -0.36
    7 3 -2 -0.1
    -7 -3 2 -0.06
    -7 -3 2 0.26
    6 3 -2 23.73
    6 3 -2 24.19
    -6 -3 2 23.48
    -6 -3 2 24.71
    5 3 -2 90.82
    5 3 -2 88.98
    -5 -3 2 87.88
    -5 -3 2 87
    4 3 -2 1.45
    4 3 -2 1.53
    -4 -3 2 0.83
    -4 -3 2 1.53
    3 3 -2 262.61
    3 3 -2 263.34
    -3 -3 2 262.71
    -3 -3 2 257.83
    2 3 -2 84.71
    -2 -3 2 92.35
    -2 -3 2 82.65
    1 3 -2 83.14
    1 3 -2 85.52
    1 3 -2 88.63
    -1 -3 2 87.18
    -1 -3 2 84.51
    0 3 -2 46.24
    0 3 -2 46.76
    0 -3 2 47.87
    -1 3 -2 142.79
    -1 3 -2 136.76
    -1 3 -2 133.47
    1 -3 2 139.18
    -2 3 -2 10.92
    -2 3 -2 11.8
    -2 3 -2 12.13
    2 -3 2 11.89
    -3 3 -2 141.68
    -3 3 -2 132.36
    -3 3 -2 126.08
    -4 3 -2 122.26
    -4 3 -2 126.34
    -5 3 -2 8
    -5 3 -2 8.61
    5 -3 2 8.42
    -6 3 -2 1.91
    -6 3 -2 1.37
    6 -3 2 2.15
    8 2 -2 -0.07
    8 2 -2 -0.08
    -8 -2 2 -0.02
    -8 -2 2 -0.13
    7 2 -2 8.26
    7 2 -2 10.2
    -7 -2 2 8.66
    -7 -2 2 9.57
    6 2 -2 -0.02
    6 2 -2 0.11
    -6 -2 2 0.4
    -6 -2 2 0.49
    5 2 -2 82.98
    5 2 -2 74.89
    -5 -2 2 78.19
    -5 -2 2 73.72
    -5 -2 2 75.86
    4 2 -2 23.12
    4 2 -2 18.68
    -4 -2 2 17.26
    -4 -2 2 20.45
    -4 -2 2 22.65
    3 2 -2 5.56
    3 2 -2 3.48
    -3 -2 2 5.23
    -3 -2 2 6.27
    2 2 -2 5.17
    2 2 -2 4.84
    -2 -2 2 5.35
    -2 -2 2 3.98
    1 2 -2 0.14
    1 2 -2 0.26
    1 2 -2 0.35
    -1 -2 2 0.2
    -1 -2 2 0.45
    0 2 -2 0.11
    0 2 -2 0.26
    0 2 -2 0.22
    0 -2 2 0.2
    0 -2 2 0.15
    -1 2 -2 118.14
    -1 2 -2 122.18
    -1 2 -2 122.91
    1 -2 2 122.62
    -2 2 -2 0.52
    -2 2 -2 0.44
    -2 2 -2 0.73
    2 -2 2 0.85
    -3 2 -2 42.8
    -3 2 -2 43.32
    -3 2 -2 46.95
    3 -2 2 42.78
    -4 2 -2 33.85
    -4 2 -2 34.61
    -4 2 -2 29.38
    -5 2 -2 7.29
    -5 2 -2 7.33
    5 -2 2 10.52
    -6 2 -2 1.27
    -6 2 -2 1.46
    6 -2 2 1.18
    -7 2 -2 0.59
    -7 2 -2 0.47
    7 -2 2 0.86
    7 1 -2 9.3
    7 1 -2 11.49
    -7 -1 2 10.12
    -7 -1 2 10.12
    6 1 -2 1.14
    6 1 -2 1.32
    -6 -1 2 0.97
    -6 -1 2 1.4
    5 1 -2 25.35
    5 1 -2 26.79
    -5 -1 2 28.43
    -5 -1 2 24.07
    -5 -1 2 27.82
    4 1 -2 0.27
    4 1 -2 0.16
    -4 -1 2 0.06
    -4 -1 2 0.37
    -4 -1 2 0.47
    3 1 -2 0.54
    3 1 -2 0.83
    -3 -1 2 0.37
    -3 -1 2 0.85
    -3 -1 2 0.5
    2 1 -2 4.34
    2 1 -2 5.46
    -2 -1 2 4.25
    -2 -1 2 4.08
    -2 -1 2 5.11
    1 1 -2 144.48
    1 1 -2 146.7
    -1 -1 2 131.88
    -1 -1 2 142.19
    0 1 -2 292.98
    0 1 -2 288.1
    0 1 -2 290.12
    0 -1 2 294.26
    0 -1 2 279.91
    -1 1 -2 952.9
    -1 1 -2 943.46
    -1 1 -2 924.46
    -1 1 -2 904.9
    1 -1 2 932.28
    -2 1 -2 14.58
    -2 1 -2 15.13
    -2 1 -2 16.11
    -2 1 -2 14.46
    2 -1 2 14.86
    -3 1 -2 72.92
    -3 1 -2 72.56
    -3 1 -2 72.63
    3 -1 2 71.28
    -4 1 -2 15.32
    -4 1 -2 15.13
    -4 1 -2 14.97
    -5 1 -2 3.15
    -5 1 -2 4.97
    -5 1 -2 5.15
    5 -1 2 5.61
    -6 1 -2 37.19
    -6 1 -2 33.28
    6 -1 2 38.9
    -7 1 -2 1.97
    -7 1 -2 1.84
    7 -1 2 2.02
    7 0 -2 7.86
    -7 0 2 6.06
    -7 0 2 5.57
    6 0 -2 6.51
    -6 0 2 5.01
    -6 0 2 4.29
    5 0 -2 5.42
    -5 0 2 5.23
    -5 0 2 4.7
    4 0 -2 26.04
    -4 0 2 25.67
    -4 0 2 25.9
    -4 0 2 25.18
    3 0 -2 38.23
    -3 0 2 40.59
    -3 0 2 36.27
    -3 0 2 37.75
    2 0 -2 12.02
    -2 0 2 12.77
    -2 0 2 13.64
    -2 0 2 13.16
    1 0 -2 115.41
    -1 0 2 106.93
    -1 0 2 106.77
    -1 0 2 105.4
    0 0 -2 2.4
    0 0 -2 2.4
    0 0 2 2.5
    0 0 2 1.89
    -1 0 -2 200.42
    -1 0 -2 209.46
    -1 0 -2 203.01
    1 0 2 204.3
    1 0 2 202.26
    -2 0 -2 9.81
    -2 0 -2 10.32
    -2 0 -2 11.42
    2 0 2 9.27
    2 0 2 10.28
    -3 0 -2 0.56
    -3 0 -2 0.63
    -3 0 -2 0.8
    -3 0 -2 0.85
    3 0 2 0.64
    -4 0 -2 0.8
    -4 0 -2 0.68
    -4 0 -2 0.75
    4 0 2 0.8
    -5 0 -2 4.66
    -5 0 -2 6.85
    -5 0 -2 5.39
    5 0 2 5.41
    -6 0 -2 23.49
    -6 0 -2 20.62
    -6 0 -2 26.21
    6 0 2 22.46
    -7 0 -2 0.95
    -7 0 -2 0.13
    7 0 2 0.74
    -8 0 -2 3.26
    -8 0 -2 4.86
    8 0 2 5.57
    7 -1 -2 6.8
    -7 1 2 4.79
    -7 1 2 6.56
    6 -1 -2 10.59
    -6 1 2 10.09
    -6 1 2 13.04
    5 -1 -2 -0.13
    -5 1 2 0.02
    -5 1 2 -0.18
    4 -1 -2 23.3
    -4 1 2 22.08
    -4 1 2 22.11
    3 -1 -2 98.18
    -3 1 2 101.34
    -3 1 2 103.59
    -3 1 2 103.36
    2 -1 -2 23.02
    -2 1 2 24.3
    -2 1 2 21.84
    -2 1 2 23.01
    1 -1 -2 37.27
    -1 1 2 35.33
    -1 1 2 36.17
    -1 1 2 36.46
    0 -1 -2 252.34
    0 1 2 236.39
    0 1 2 224.41
    0 1 2 242.55
    -1 -1 -2 183.73
    1 1 2 173.62
    1 1 2 175.7
    -2 -1 -2 122.83
    -2 -1 -2 123.17
    -2 -1 -2 122.97
    2 1 2 119.46
    2 1 2 118.55
    -3 -1 -2 1.42
    -3 -1 -2 1.24
    -3 -1 -2 0.99
    -3 -1 -2 1.37
    3 1 2 1.08
    3 1 2 0.78
    -4 -1 -2 -0.01
    -4 -1 -2 0.21
    -4 -1 -2 0.14
    -4 -1 -2 0.13
    4 1 2 0.03
    -5 -1 -2 0.91
    -5 -1 -2 0.36
    -5 -1 -2 0.86
    5 1 2 0.52
    5 1 2 1.71
    -6 -1 -2 10.45
    -6 -1 -2 11.5
    6 1 2 10.21
    -7 -1 -2 0.55
    -7 -1 -2 2.21
    7 1 2 0.83
    -8 -1 -2 1.73
    -8 -1 -2 1.41
    8 1 2 2.2
    6 -2 -2 9.27
    -6 2 2 7.02
    -6 2 2 8.25
    5 -2 -2 1.71
    -5 2 2 1.65
    -5 2 2 0.51
    4 -2 -2 7.51
    -4 2 2 8.48
    -4 2 2 9.96
    3 -2 -2 24.42
    -3 2 2 26
    -3 2 2 29.64
    2 -2 -2 100.58
    -2 2 2 101
    -2 2 2 100.57
    -2 2 2 100.28
    1 -2 -2 5.29
    -1 2 2 6.04
    -1 2 2 4.99
    -1 2 2 5.21
    0 -2 -2 3.23
    0 2 2 2.54
    0 2 2 3.18
    0 2 2 2.94
    -1 -2 -2 702.03
    1 2 2 677.7
    1 2 2 701.89
    1 2 2 678.66
    -2 -2 -2 229.26
    -2 -2 -2 224.57
    -2 -2 -2 224.89
    2 2 2 224.25
    2 2 2 222.3
    2 2 2 226.93
    -3 -2 -2 5.29
    -3 -2 -2 4.26
    -3 -2 -2 4.8
    3 2 2 4.15
    3 2 2 5.02
    3 2 2 4.43
    -4 -2 -2 24.92
    -4 -2 -2 23.2
    -4 -2 -2 23.72
    -4 -2 -2 23.68
    -4 -2 -2 25.12
    4 2 2 24.33
    4 2 2 23.48
    4 2 2 22.57
    -5 -2 -2 3.48
    -5 -2 -2 3.16
    -5 -2 -2 3.78
    -5 -2 -2 2.8
    -5 -2 -2 2.92
    5 2 2 4.42
    5 2 2 3.37
    5 2 2 3.56
    -6 -2 -2 1.75
    -6 -2 -2 1.92
    -6 -2 -2 1.41
    -6 -2 -2 1.75
    6 2 2 1.57
    6 2 2 2.08
    -7 -2 -2 22.43
    -7 -2 -2 24.82
    -7 -2 -2 24.56
    7 2 2 26.63
    7 2 2 25.39
    -8 -2 -2 -0.37
    8 2 2 0.27
    8 2 2 0.01
    6 -3 -2 0.59
    -6 3 2 0.55
    -6 3 2 0.67
    5 -3 -2 0.79
    -5 3 2 0.04
    -5 3 2 0.21
    4 -3 -2 1
    -4 3 2 1.43
    -4 3 2 1.54
    3 -3 -2 5.13
    -3 3 2 5.22
    -3 3 2 5.08
    2 -3 -2 26.23
    -2 3 2 28.51
    -2 3 2 28.5
    -2 3 2 24.42
    -1 3 2 1.07
    -1 3 2 1.32
    -1 3 2 1.39
    0 -3 -2 -0.06
    0 3 2 -0.07
    0 3 2 0.04
    0 3 2 0.11
    -1 -3 -2 81.48
    -1 -3 -2 83.84
    1 3 2 79.55
    1 3 2 83.69
    1 3 2 83.05
    -2 -3 -2 0.34
    -2 -3 -2 0.38
    -2 -3 -2 0.25
    2 3 2 0.41
    2 3 2 0.05
    2 3 2 0.45
    -3 -3 -2 30.28
    -3 -3 -2 31.84
    -3 -3 -2 30.59
    3 3 2 28.23
    3 3 2 30.15
    3 3 2 28.94
    3 3 2 27.71
    -4 -3 -2 23.93
    -4 -3 -2 22.82
    -4 -3 -2 26.44
    -4 -3 -2 23.63
    4 3 2 22.7
    4 3 2 22.95
    4 3 2 23.5
    4 3 2 23.25
    -5 -3 -2 1.7
    -5 -3 -2 1.55
    -5 -3 -2 1.29
    -5 -3 -2 1.52
    -5 -3 -2 0.85
    5 3 2 1.35
    5 3 2 1.19
    5 3 2 1.9
    5 3 2 0.96
    -6 -3 -2 0.07
    -6 -3 -2 0.11
    -6 -3 -2 -0.01
    -6 -3 -2 -0.07
    -6 -3 -2 0.04
    6 3 2 -0.07
    6 3 2 0
    6 3 2 -0.04
    6 3 2 0.05
    -7 -3 -2 16.86
    -7 -3 -2 13.91
    7 3 2 15.84
    7 3 2 15.48
    7 3 2 15.31
    -8 -3 -2 1.2
    -8 -3 -2 1.16
    8 3 2 1.08
    8 3 2 1.09
    -9 -3 -2 1.42
    9 3 2 3.41
    9 3 2 1.88
    5 -4 -2 -0.12
    -5 4 2 0.43
    -5 4 2 -0.11
    4 -4 -2 11.94
    -4 4 2 9.29
    -4 4 2 11.62
    3 -4 -2 30.96
    -3 4 2 28.27
    -3 4 2 28.19
    2 -4 -2 6.66
    -2 4 2 6.42
    -2 4 2 6.27
    1 -4 -2 4.63
    -1 4 2 5.01
    -1 4 2 5.24
    -1 4 2 3.84
    0 -4 -2 9.07
    0 4 2 8.94
    0 4 2 8.77
    0 4 2 8.19
    -1 -4 -2 24.95
    -1 -4 -2 23.9
    1 4 2 24.29
    1 4 2 24.26
    1 4 2 25.48
    -2 -4 -2 6.6
    2 4 2 7.62
    2 4 2 7.73
    2 4 2 7.34
    -3 -4 -2 310.98
    3 4 2 301.98
    3 4 2 303
    3 4 2 303.05
    3 4 2 299.27
    -4 -4 -2 21.16
    4 4 2 21.36
    4 4 2 18.66
    4 4 2 19.51
    4 4 2 18.82
    -5 -4 -2 22.29
    5 4 2 20.32
    5 4 2 23.51
    5 4 2 19.81
    5 4 2 23.46
    -6 -4 -2 55.73
    -6 -4 -2 55.95
    6 4 2 54.22
    6 4 2 52.3
    6 4 2 54.41
    6 4 2 50.85
    -7 -4 -2 1.45
    -7 -4 -2 1.85
    7 4 2 1.62
    7 4 2 2.06
    7 4 2 2.12
    7 4 2 1.28
    -8 -4 -2 10.5
    -8 -4 -2 10.08
    8 4 2 9.25
    8 4 2 10.17
    8 4 2 10.13
    -9 -4 -2 7.31
    -9 -4 -2 9.79
    9 4 2 9.73
    9 4 2 10.46
    4 -5 -2 -0.02
    -4 5 2 0.01
    -4 5 2 -0.52
    3 -5 -2 24.15
    -3 5 2 22.2
    -3 5 2 19.05
    -2 5 2 6.22
    -2 5 2 8.45
    1 -5 -2 49.91
    -1 5 2 53.79
    -1 5 2 48.34
    0 -5 -2 1.91
    0 5 2 2.46
    0 5 2 1.5
    0 5 2 1.48
    -1 -5 -2 8.57
    1 5 2 9
    1 5 2 7.85
    1 5 2 7.52
    -2 -5 -2 5.93
    2 5 2 5.4
    2 5 2 7.46
    2 5 2 5.44
    -3 -5 -2 63.1
    3 5 2 62.36
    3 5 2 64.29
    3 5 2 65.01
    -4 -5 -2 39.87
    -4 -5 -2 40.38
    4 5 2 41.64
    4 5 2 40.32
    4 5 2 44.94
    -5 -5 -2 20.83
    -5 -5 -2 22.76
    5 5 2 21.61
    5 5 2 24.11
    5 5 2 20.36
    -6 -5 -2 25.23
    -6 -5 -2 27.45
    6 5 2 27.45
    6 5 2 25.71
    6 5 2 25.11
    -7 -5 -2 0.13
    -7 -5 -2 0.03
    7 5 2 0.2
    7 5 2 0.33
    7 5 2 0.48
    -8 -5 -2 3.81
    -8 -5 -2 4.47
    8 5 2 4
    8 5 2 6.15
    8 5 2 4.33
    -3 6 2 9.58
    -3 6 2 9.46
    -2 6 2 4.14
    -2 6 2 2.84
    -1 6 2 24.61
    -1 6 2 22.53
    0 6 2 0.71
    0 6 2 0.73
    0 6 2 -0.08
    -1 -6 -2 0.32
    1 6 2 0.41
    1 6 2 0.54
    1 6 2 0.31
    -2 -6 -2 1.73
    2 6 2 0.96
    2 6 2 0.59
    2 6 2 0.91
    -3 -6 -2 3.7
    -3 -6 -2 3.29
    3 6 2 3.96
    3 6 2 3.29
    3 6 2 3.98
    -4 -6 -2 20.14
    -4 -6 -2 22.99
    4 6 2 24.1
    4 6 2 23.25
    4 6 2 18.17
    -5 -6 -2 53.2
    5 6 2 53.8
    5 6 2 51.82
    5 6 2 56.72
    -6 -6 -2 15.9
    6 6 2 16.52
    6 6 2 17.75
    6 6 2 15.35
    -7 -6 -2 1.41
    7 6 2 0.75
    7 6 2 0.49
    7 6 2 1.36
    -8 -6 -2 5.21
    8 6 2 5.84
    8 6 2 4.37
    8 6 2 6.61
    -2 7 2 8.22
    -2 7 2 7.65
    -1 7 2 -0.05
    -1 7 2 0.18
    0 7 2 12.13
    0 7 2 10.89
    -1 -7 -2 3.17
    1 7 2 2.4
    1 7 2 3.38
    1 7 2 3.14
    -2 -7 -2 11.23
    2 7 2 8.91
    2 7 2 8.24
    2 7 2 10.38
    -3 -7 -2 13.75
    -3 -7 -2 12.46
    3 7 2 14.6
    3 7 2 13.46
    3 7 2 13.64
    -4 -7 -2 27.81
    4 7 2 25.64
    4 7 2 29.06
    4 7 2 28.9
    -5 -7 -2 10.52
    5 7 2 10.92
    5 7 2 9.89
    5 7 2 11.66
    -6 -7 -2 5.54
    6 7 2 5.1
    6 7 2 5.51
    6 7 2 4.8
    -7 -7 -2 -0.16
    7 7 2 0.41
    7 7 2 0.28
    -8 -7 -2 2.23
    8 7 2 1.57
    8 7 2 0.92
    -1 8 2 0.73
    -1 8 2 0.8
    0 8 2 14.96
    0 8 2 12.68
    1 8 2 9.4
    1 8 2 9.02
    -2 -8 -2 3.95
    2 8 2 4.46
    2 8 2 5.07
    2 8 2 3.57
    -3 -8 -2 1.33
    3 8 2 0.1
    3 8 2 1.06
    3 8 2 0.39
    -4 -8 -2 3.71
    4 8 2 2.17
    4 8 2 2.34
    4 8 2 2.94
    -5 -8 -2 3.7
    5 8 2 4.06
    5 8 2 2.77
    -6 -8 -2 1.3
    6 8 2 2.46
    6 8 2 1.33
    -7 -8 -2 0.71
    7 8 2 0.5
    7 8 2 0.52
    1 9 2 0.63
    1 9 2 1.19
    2 9 2 5.69
    2 9 2 4.75
    -3 -9 -2 7.1
    3 9 2 4.79
    3 9 2 4.99
    -4 -9 -2 0.65
    4 9 2 -0.14
    4 9 2 0.18
    -5 -9 -2 7.91
    5 9 2 6.47
    5 9 2 7.33
    -6 -9 -2 6.92
    6 9 2 5.12
    6 9 2 4.85
    4 9 -3 20.59
    4 9 -3 20.54
    -4 -9 3 23.56
    3 9 -3 0.29
    3 9 -3 0.35
    -3 -9 3 0.62
    2 9 -3 7.46
    2 9 -3 10.21
    -2 -9 3 7.39
    1 9 -3 0.09
    6 8 -3 2.46
    6 8 -3 2.28
    -6 -8 3 0.67
    5 8 -3 -0.01
    5 8 -3 0
    -5 -8 3 -0.05
    4 8 -3 1.83
    4 8 -3 1.4
    -4 -8 3 1.07
    3 8 -3 1.67
    3 8 -3 2.93
    -3 -8 3 2.21
    2 8 -3 3.66
    2 8 -3 6.25
    -2 -8 3 5.56
    1 8 -3 0.31
    1 8 -3 0.84
    -1 -8 3 0.35
    0 8 -3 0.74
    -1 8 -3 1.35
    -2 8 -3 0.5
    6 7 -3 0.01
    6 7 -3 0.26
    -6 -7 3 0.02
    -6 -7 3 0.47
    5 7 -3 0.08
    5 7 -3 0.09
    -5 -7 3 -0.02
    -5 -7 3 -0.33
    4 7 -3 1.28
    4 7 -3 2.03
    -4 -7 3 0.83
    3 7 -3 0.22
    3 7 -3 1.34
    -3 -7 3 0.55
    2 7 -3 38.09
    2 7 -3 32.82
    -2 -7 3 40.4
    1 7 -3 2.61
    1 7 -3 1.98
    -1 -7 3 2.15
    0 7 -3 5.38
    0 7 -3 1.03
    -1 7 -3 1.19
    -2 7 -3 0.46
    -3 7 -3 2.99
    7 6 -3 4.3
    7 6 -3 5.9
    -7 -6 3 2.69
    -7 -6 3 2.94
    6 6 -3 1.26
    6 6 -3 0.61
    -6 -6 3 0.79
    -6 -6 3 1.22
    5 6 -3 -0.06
    5 6 -3 -0.21
    -5 -6 3 -0.28
    -5 -6 3 -0.16
    4 6 -3 5.48
    4 6 -3 6.82
    -4 -6 3 7.05
    -4 -6 3 6.61
    3 6 -3 4.14
    3 6 -3 4.06
    -3 -6 3 3.32
    2 6 -3 0.15
    2 6 -3 0.34
    -2 -6 3 0.18
    1 6 -3 13.35
    1 6 -3 11.87
    -1 -6 3 14.13
    0 6 -3 6.57
    0 -6 3 6.55
    -1 6 -3 2.77
    -1 6 -3 2.1
    -2 6 -3 9.49
    -2 6 -3 9.92
    -3 6 -3 12.74
    -3 6 -3 10.3
    -4 6 -3 0.29
    -4 6 -3 0.61
    7 5 -3 10.05
    7 5 -3 12.91
    -7 -5 3 9.99
    -7 -5 3 11.95
    6 5 -3 0.06
    6 5 -3 0.22
    -6 -5 3 0.05
    -6 -5 3 0.02
    5 5 -3 1.78
    5 5 -3 1.64
    5 5 -3 1.72
    -5 -5 3 1.06
    -5 -5 3 2.55
    4 5 -3 1.4
    4 5 -3 0.68
    4 5 -3 0.98
    -4 -5 3 1.29
    -4 -5 3 1.4
    3 5 -3 4.89
    3 5 -3 5.16
    3 5 -3 7.23
    -3 -5 3 5.06
    -3 -5 3 4.22
    2 5 -3 36.85
    2 5 -3 37.39
    2 5 -3 41.3
    -2 -5 3 37.71
    -2 -5 3 37.78
    1 5 -3 49.81
    1 5 -3 47.81
    1 5 -3 46.05
    -1 -5 3 51.24
    0 5 -3 10.45
    0 5 -3 10.24
    0 5 -3 11.52
    0 -5 3 10.51
    -1 5 -3 5.42
    -1 5 -3 4.84
    -1 5 -3 4.38
    1 -5 3 3.98
    -2 5 -3 -0.06
    -2 5 -3 0.09
    -3 5 -3 1.8
    -3 5 -3 1.32
    -4 5 -3 1.94
    -4 5 -3 3.09
    -5 5 -3 1.01
    -5 5 -3 2.61
    5 -5 3 1.54
    7 4 -3 18.65
    7 4 -3 20.03
    -7 -4 3 17.79
    -7 -4 3 17.88
    6 4 -3 12.67
    6 4 -3 12.62
    -6 -4 3 12.79
    -6 -4 3 12.44
    5 4 -3 6.56
    5 4 -3 5.09
    -5 -4 3 5.35
    -5 -4 3 4.66
    4 4 -3 17.8
    4 4 -3 17.63
    -4 -4 3 16.6
    -4 -4 3 16.09
    3 4 -3 -0.02
    3 4 -3 0.01
    -3 -4 3 0.3
    -3 -4 3 0.33
    2 4 -3 97.67
    2 4 -3 107.15
    2 4 -3 95.3
    -2 -4 3 93.7
    -2 -4 3 101.59
    1 4 -3 48
    1 4 -3 45.71
    1 4 -3 46.89
    -1 -4 3 47.53
    -1 -4 3 46.48
    0 4 -3 94.38
    0 4 -3 98.56
    0 4 -3 97.47
    0 -4 3 93.5
    -1 4 -3 -0.04
    -1 4 -3 0.02
    -1 4 -3 0.16
    1 -4 3 0.16
    -2 4 -3 8.3
    -2 4 -3 6.87
    -2 4 -3 7.44
    -3 4 -3 10.17
    -3 4 -3 11.61
    -4 4 -3 18.19
    -4 4 -3 18.38
    -5 4 -3 1.32
    -5 4 -3 1.05
    -6 4 -3 13.67
    -6 4 -3 10.42
    6 -4 3 12.37
    7 3 -3 0.82
    7 3 -3 0.9
    -7 -3 3 1.58
    6 3 -3 29.23
    6 3 -3 30.85
    -6 -3 3 31.31
    -6 -3 3 30.7
    5 3 -3 17.85
    5 3 -3 18.65
    -5 -3 3 16.21
    -5 -3 3 18.1
    4 3 -3 55.91
    4 3 -3 55.74
    -4 -3 3 54.54
    -4 -3 3 54.3
    3 3 -3 7.92
    3 3 -3 8.79
    -3 -3 3 9.59
    -3 -3 3 8.35
    2 3 -3 29.42
    2 3 -3 32.43
    -2 -3 3 30.86
    -2 -3 3 30.09
    1 3 -3 0.01
    1 3 -3 0.08
    1 3 -3 -0.06
    -1 -3 3 0.18
    -1 -3 3 0.24
    0 3 -3 58
    0 3 -3 55.8
    0 3 -3 59.56
    0 -3 3 56.61
    -1 3 -3 0.07
    -1 3 -3 0.07
    -1 3 -3 0.08
    1 -3 3 0.09
    -2 3 -3 8.41
    -2 3 -3 6.55
    -2 3 -3 6.69
    2 -3 3 8.17
    -3 3 -3 3.87
    -3 3 -3 3
    -4 3 -3 9.5
    -4 3 -3 13.01
    -5 3 -3 2.37
    -5 3 -3 1.9
    -6 3 -3 7.55
    -6 3 -3 7.61
    6 -3 3 7.6
    -7 3 -3 0.36
    7 -3 3 0.39
    7 2 -3 2.76
    7 2 -3 3.13
    -7 -2 3 5.61
    -7 -2 3 4
    6 2 -3 3.07
    6 2 -3 3.69
    -6 -2 3 6.08
    -6 -2 3 1.37
    5 2 -3 102.91
    5 2 -3 98.43
    -5 -2 3 99.15
    -5 -2 3 96.76
    -5 -2 3 96.61
    4 2 -3 84.13
    4 2 -3 87.32
    -4 -2 3 85.88
    -4 -2 3 90.35
    -4 -2 3 85.94
    3 2 -3 21.66
    3 2 -3 21.49
    -3 -2 3 21.41
    -3 -2 3 20.91
    2 2 -3 21.43
    2 2 -3 23.89
    -2 -2 3 25.15
    -2 -2 3 22.3
    1 2 -3 74.77
    1 2 -3 75.07
    1 2 -3 77.49
    -1 -2 3 76.97
    -1 -2 3 71.14
    0 2 -3 56.02
    0 2 -3 57.82
    0 2 -3 56.47
    0 -2 3 54.35
    0 -2 3 52.83
    -1 2 -3 86.71
    -1 2 -3 87.35
    -1 2 -3 87.9
    -1 2 -3 82.44
    1 -2 3 85.36
    -2 2 -3 345.38
    -2 2 -3 358.88
    -2 2 -3 350.45
    2 -2 3 348.24
    -3 2 -3 0.62
    -3 2 -3 0.83
    -3 2 -3 0.69
    3 -2 3 0.39
    -4 2 -3 70.58
    -4 2 -3 76.48
    -5 2 -3 44.12
    -5 2 -3 46.58
    -6 2 -3 2.2
    -6 2 -3 1.97
    6 -2 3 1.76
    -7 2 -3 2.67
    -7 2 -3 2.67
    7 -2 3 2.25
    7 1 -3 6.99
    7 1 -3 5.17
    -7 -1 3 6.7
    -7 -1 3 3.99
    6 1 -3 7.57
    6 1 -3 8.16
    -6 -1 3 8.91
    -6 -1 3 9.06
    5 1 -3 7.74
    5 1 -3 5.01
    -5 -1 3 6.99
    -5 -1 3 5.08
    -5 -1 3 7.51
    4 1 -3 143.54
    4 1 -3 137.79
    -4 -1 3 141.58
    -4 -1 3 141.5
    3 1 -3 12.36
    3 1 -3 14.01
    -3 -1 3 14.06
    -3 -1 3 10.89
    -3 -1 3 13.56
    2 1 -3 72.99
    2 1 -3 77.06
    -2 -1 3 73.31
    -2 -1 3 77.52
    -2 -1 3 73.88
    1 1 -3 97.53
    1 1 -3 98.88
    -1 -1 3 100.14
    -1 -1 3 94.8
    0 1 -3 115.83
    0 1 -3 118.11
    0 1 -3 115.03
    0 -1 3 116.22
    0 -1 3 118.85
    -1 1 -3 7.52
    -1 1 -3 8.08
    -1 1 -3 8.38
    1 -1 3 8.44
    1 -1 3 7.3
    -2 1 -3 487.83
    -2 1 -3 504.08
    -2 1 -3 487.88
    2 -1 3 490.71
    -3 1 -3 24.04
    -3 1 -3 23.61
    -3 1 -3 23.85
    -3 1 -3 22.93
    3 -1 3 22.42
    -4 1 -3 0.82
    -4 1 -3 0.61
    -4 1 -3 1.12
    4 -1 3 1.52
    -5 1 -3 102.51
    -5 1 -3 98.21
    -6 1 -3 14.08
    -6 1 -3 15.26
    6 -1 3 13.52
    -7 1 -3 0.63
    -7 1 -3 -0.13
    7 -1 3 0.18
    -8 1 -3 -0.09
    -8 1 -3 0.31
    8 -1 3 -0.01
    7 0 -3 1.49
    7 0 -3 0.77
    -7 0 3 1.61
    -7 0 3 0.63
    6 0 -3 3.9
    6 0 -3 4.67
    -6 0 3 5.33
    -6 0 3 2.44
    5 0 -3 11.47
    -5 0 3 8.39
    -5 0 3 8.84
    4 0 -3 11.41
    -4 0 3 13.82
    -4 0 3 14.06
    -4 0 3 14.2
    3 0 -3 -0.06
    -3 0 3 0.1
    -3 0 3 -0.07
    -3 0 3 -0.04
    2 0 -3 10.31
    2 0 -3 10.52
    -2 0 3 11.48
    -2 0 3 11.87
    -2 0 3 11.06
    1 0 -3 82.58
    1 0 -3 77.83
    -1 0 3 80.21
    -1 0 3 76.28
    -1 0 3 79.35
    0 0 -3 12.86
    0 0 -3 13.57
    0 0 -3 13.44
    0 0 3 11.9
    0 0 3 10.94
    -1 0 -3 24.22
    -1 0 -3 24.17
    -1 0 -3 22.96
    1 0 3 22.06
    1 0 3 21.3
    -2 0 -3 50.3
    -2 0 -3 47.84
    -2 0 -3 49.94
    2 0 3 46.51
    2 0 3 48.05
    -3 0 -3 16.13
    -3 0 -3 16.09
    -3 0 -3 16.43
    -3 0 -3 15.24
    3 0 3 15.69
    3 0 3 15.47
    -4 0 -3 0.7
    -4 0 -3 0.12
    -4 0 -3 1.14
    -4 0 -3 0.78
    4 0 3 0.89
    -5 0 -3 4.92
    -5 0 -3 5.96
    -5 0 -3 5.44
    -6 0 -3 0.1
    -6 0 -3 0.27
    6 0 3 0.27
    -7 0 -3 4.69
    -7 0 -3 2.63
    7 0 3 4.31
    -8 0 -3 0.15
    -8 0 -3 0.69
    8 0 3 0.49
    6 -1 -3 0.42
    -6 1 3 0.76
    -6 1 3 0.84
    5 -1 -3 8.76
    -5 1 3 7.52
    -5 1 3 8.74
    4 -1 -3 -0.19
    -4 1 3 -0.05
    -4 1 3 -0.08
    3 -1 -3 4.15
    -3 1 3 5.17
    -3 1 3 2.89
    -3 1 3 3.45
    2 -1 -3 63.29
    -2 1 3 57.46
    -2 1 3 57.02
    -2 1 3 61.96
    1 -1 -3 3.32
    -1 1 3 2.5
    -1 1 3 3.53
    -1 1 3 3.75
    0 -1 -3 73.99
    0 1 3 74.56
    0 1 3 75.24
    0 1 3 74.11
    -1 -1 -3 159.88
    -1 -1 -3 163.19
    1 1 3 162.22
    1 1 3 162.7
    -2 -1 -3 1.24
    -2 -1 -3 0.57
    -2 -1 -3 0.66
    2 1 3 0.77
    2 1 3 0.92
    -3 -1 -3 16.98
    -3 -1 -3 15.65
    -3 -1 -3 16.04
    3 1 3 16.35
    3 1 3 15.78
    -4 -1 -3 2.25
    -4 -1 -3 1.98
    -4 -1 -3 1.46
    -4 -1 -3 2.24
    4 1 3 1.58
    4 1 3 1.49
    -5 -1 -3 0.91
    -5 -1 -3 0.37
    -5 -1 -3 0.61
    -5 -1 -3 0.28
    5 1 3 0.35
    5 1 3 0.21
    -6 -1 -3 0.53
    -6 -1 -3 1.07
    -6 -1 -3 0.94
    6 1 3 1.09
    -7 -1 -3 20.78
    -7 -1 -3 19.23
    7 1 3 19.96
    -8 -1 -3 2.19
    -8 -1 -3 4.82
    8 1 3 2.95
    6 -2 -3 -0.11
    -6 2 3 0.48
    -6 2 3 0.08
    5 -2 -3 0.81
    -5 2 3 0.14
    -5 2 3 -0.07
    4 -2 -3 3.3
    -4 2 3 1.55
    -4 2 3 1.41
    3 -2 -3 4.28
    -3 2 3 3.23
    -3 2 3 3.88
    2 -2 -3 7.89
    -2 2 3 7.38
    -2 2 3 8.38
    -2 2 3 8.42
    1 -2 -3 0.19
    -1 2 3 0.05
    -1 2 3 0.37
    -1 2 3 0.36
    0 2 3 4.35
    0 2 3 3.72
    0 2 3 3.59
    -1 -2 -3 2.73
    1 2 3 3.56
    1 2 3 3.14
    1 2 3 3.67
    -2 -2 -3 148.9
    -2 -2 -3 155.81
    2 2 3 151.03
    2 2 3 149.88
    2 2 3 151.01
    -3 -2 -3 6.66
    -3 -2 -3 7.24
    3 2 3 6.75
    3 2 3 6.9
    3 2 3 6.69
    -4 -2 -3 1.76
    -4 -2 -3 2.71
    -4 -2 -3 2.38
    4 2 3 3.14
    4 2 3 2.08
    4 2 3 2
    -5 -2 -3 0.1
    -5 -2 -3 0.31
    -5 -2 -3 0.72
    -5 -2 -3 0.64
    5 2 3 0.57
    5 2 3 0.45
    -6 -2 -3 5.08
    -6 -2 -3 6.28
    -6 -2 -3 7.24
    -6 -2 -3 5.41
    6 2 3 6.33
    6 2 3 4.47
    6 2 3 5.68
    -7 -2 -3 4.78
    -7 -2 -3 4.89
    7 2 3 4.07
    -8 -2 -3 6
    -8 -2 -3 10.22
    8 2 3 11.09
    8 2 3 6.33
    5 -3 -3 3.46
    -5 3 3 2.4
    -5 3 3 2
    4 -3 -3 4.14
    -4 3 3 4.43
    -4 3 3 4.47
    3 -3 -3 6.4
    -3 3 3 8.46
    -3 3 3 7.57
    2 -3 -3 0.4
    -2 3 3 0.38
    -2 3 3 0.62
    -2 3 3 0.07
    1 -3 -3 132.33
    -1 3 3 126.92
    -1 3 3 131.37
    -1 3 3 128.8
    0 -3 -3 50.65
    0 3 3 51.31
    0 3 3 50.39
    0 3 3 55.68
    -1 -3 -3 3.84
    1 3 3 3.82
    1 3 3 3.8
    1 3 3 3.68
    -2 -3 -3 354.01
    -2 -3 -3 355.85
    2 3 3 338.15
    2 3 3 334.68
    2 3 3 344.96
    -3 -3 -3 -0.03
    -3 -3 -3 -0.03
    3 3 3 0.11
    3 3 3 0.06
    3 3 3 -0.06
    -4 -3 -3 0.77
    -4 -3 -3 1.06
    -4 -3 -3 1.64
    4 3 3 1.02
    4 3 3 0.64
    4 3 3 0.38
    -5 -3 -3 3.03
    -5 -3 -3 2.21
    -5 -3 -3 2.36
    5 3 3 3
    5 3 3 2.51
    5 3 3 1.25
    5 3 3 2.79
    -6 -3 -3 1.47
    -6 -3 -3 1.52
    -6 -3 -3 1.86
    -6 -3 -3 0.91
    -6 -3 -3 0.82
    6 3 3 0.93
    6 3 3 1.32
    6 3 3 1.15
    6 3 3 1.35
    -7 -3 -3 0.25
    -7 -3 -3 0.77
    -7 -3 -3 0.1
    7 3 3 0.17
    7 3 3 0.28
    7 3 3 0.03
    7 3 3 0.32
    -8 -3 -3 20.57
    -8 -3 -3 22.75
    8 3 3 21.09
    8 3 3 17.65
    -9 -3 -3 1.14
    9 3 3 1.1
    9 3 3 0.73
    5 -4 -3 2.65
    -5 4 3 1.82
    -5 4 3 1.26
    4 -4 -3 3.24
    -4 4 3 4.93
    -4 4 3 2.92
    3 -4 -3 -0.1
    -3 4 3 -0.22
    -3 4 3 -0.03
    2 -4 -3 28.75
    -2 4 3 27.65
    -2 4 3 29.75
    1 -4 -3 44.68
    -1 4 3 38
    -1 4 3 40.14
    -1 4 3 42.22
    0 -4 -3 161.9
    0 4 3 172.36
    0 4 3 162.6
    -1 -4 -3 22.8
    1 4 3 23.05
    1 4 3 22.09
    1 4 3 23.56
    -2 -4 -3 131.53
    2 4 3 131.3
    2 4 3 131.33
    2 4 3 126.55
    -3 -4 -3 158.31
    -3 -4 -3 159.6
    -3 -4 -3 166.39
    3 4 3 154.36
    3 4 3 156.1
    3 4 3 160.73
    -4 -4 -3 0.36
    -4 -4 -3 0.63
    -4 -4 -3 0.44
    4 4 3 0.35
    4 4 3 0.35
    4 4 3 0.51
    4 4 3 0.17
    -5 -4 -3 1.28
    -5 -4 -3 0.76
    -5 -4 -3 0.55
    5 4 3 0.89
    5 4 3 1
    5 4 3 1.28
    5 4 3 0.76
    -6 -4 -3 5.19
    -6 -4 -3 5.16
    6 4 3 5.21
    6 4 3 5.13
    6 4 3 5.07
    6 4 3 5.86
    -7 -4 -3 2.56
    -7 -4 -3 2.38
    -7 -4 -3 2.99
    -7 -4 -3 4.25
    7 4 3 3.29
    7 4 3 3.3
    7 4 3 3.45
    7 4 3 4.06
    -8 -4 -3 24.41
    -8 -4 -3 23.65
    8 4 3 28.81
    8 4 3 25.21
    -9 -4 -3 4.96
    4 -5 -3 1.3
    -4 5 3 2.09
    -4 5 3 1.71
    3 -5 -3 0.91
    -3 5 3 0.47
    -3 5 3 0.6
    -2 5 3 57.71
    -2 5 3 53.11
    1 -5 -3 1.88
    -1 5 3 2.7
    -1 5 3 1.53
    0 5 3 27.42
    0 5 3 33.26
    0 5 3 27.39
    1 5 3 2.09
    1 5 3 1.81
    1 5 3 1.38
    -2 -5 -3 0.08
    2 5 3 0.05
    2 5 3 0.13
    2 5 3 -0.03
    -3 -5 -3 2.91
    -3 -5 -3 1.82
    3 5 3 1.24
    3 5 3 1.58
    3 5 3 3.24
    -4 -5 -3 57.31
    -4 -5 -3 60.12
    4 5 3 59.63
    4 5 3 59.73
    4 5 3 61.81
    -5 -5 -3 0.08
    -5 -5 -3 1.12
    5 5 3 0.07
    5 5 3 0.09
    5 5 3 -0.09
    6 5 3 32.91
    6 5 3 30.53
    6 5 3 33.29
    -7 -5 -3 2.15
    7 5 3 2.38
    7 5 3 1.82
    7 5 3 2.71
    -8 -5 -3 3.92
    8 5 3 3.89
    8 5 3 2.81
    -3 6 3 4.57
    -3 6 3 3.52
    -2 6 3 30.4
    -2 6 3 30.03
    -1 6 3 8.65
    -1 6 3 5.98
    0 6 3 2.65
    0 6 3 2.95
    0 6 3 2.65
    1 6 3 0.58
    1 6 3 0.16
    1 6 3 0.44
    -2 -6 -3 13.5
    2 6 3 13.49
    2 6 3 13.88
    2 6 3 12.01
    -3 -6 -3 6.14
    -3 -6 -3 6.43
    3 6 3 6.87
    3 6 3 7.16
    3 6 3 6.13
    -4 -6 -3 199.62
    4 6 3 174.87
    4 6 3 192.55
    4 6 3 189.19
    -5 -6 -3 71.33
    -5 -6 -3 71.2
    5 6 3 70.93
    5 6 3 74.65
    -6 -6 -3 13.37
    6 6 3 11.35
    6 6 3 11.22
    -7 -6 -3 13.39
    7 6 3 11.26
    7 6 3 10.43
    -8 -6 -3 2.96
    8 6 3 2.56
    8 6 3 6.2
    -2 7 3 2
    -2 7 3 1.46
    -1 7 3 15.85
    -1 7 3 17.6
    0 7 3 6.02
    0 7 3 5.54
    1 7 3 0.45
    1 7 3 1.01
    1 7 3 0.69
    2 7 3 31.34
    2 7 3 25.46
    2 7 3 31.55
    -3 -7 -3 -0.04
    -3 -7 -3 0.69
    3 7 3 0.59
    3 7 3 1.02
    -4 -7 -3 20.78
    4 7 3 21.21
    4 7 3 22.67
    -5 -7 -3 19.98
    5 7 3 20.85
    5 7 3 19.07
    -6 -7 -3 1.18
    6 7 3 0.79
    6 7 3 0.72
    -7 -7 -3 2.41
    7 7 3 2.08
    7 7 3 3.28
    -8 -7 -3 1.78
    8 7 3 2.59
    8 7 3 2.29
    -1 8 3 3.58
    -1 8 3 3.95
    0 8 3 1.19
    1 8 3 1.43
    2 8 3 5.82
    2 8 3 3.29
    -3 -8 -3 0.02
    3 8 3 -0.05
    3 8 3 -0.13
    -4 -8 -3 1.44
    4 8 3 1.42
    4 8 3 1.16
    -5 -8 -3 7.94
    5 8 3 9.02
    5 8 3 8.15
    -6 -8 -3 0.1
    6 8 3 -0.11
    6 8 3 0.41
    -7 -8 -3 7.16
    7 8 3 7.36
    7 8 3 7.12
    1 9 3 1.76
    2 9 3 0.46
    -3 -9 -3 1.68
    3 9 3 1.18
    3 9 3 1.79
    -4 -9 -3 1.24
    4 9 3 1.25
    4 9 3 2.26
    -5 -9 -3 1
    5 9 3 1.75
    5 9 3 1.78
    -6 -9 -3 0
    6 9 3 0.31
    6 9 3 0.13
    3 9 -4 -0.26
    3 9 -4 -0.38
    -3 -9 4 0.13
    2 9 -4 0.6
    -2 -9 4 0.24
    5 8 -4 0.45
    5 8 -4 0.1
    -5 -8 4 0.1
    4 8 -4 1.48
    4 8 -4 0.6
    -4 -8 4 1.11
    3 8 -4 2.78
    3 8 -4 2.61
    -3 -8 4 3.17
    2 8 -4 0.14
    2 8 -4 0.29
    -2 -8 4 -0.11
    1 8 -4 8.41
    -1 -8 4 8.34
    0 8 -4 0.07
    -1 8 -4 0.84
    6 7 -4 0.3
    6 7 -4 -0.2
    -6 -7 4 0.21
    -6 -7 4 0.03
    5 7 -4 6.43
    5 7 -4 6.97
    -5 -7 4 4.92
    -5 -7 4 3.46
    4 7 -4 -0.02
    4 7 -4 -0.17
    -4 -7 4 0.23
    -4 -7 4 0.02
    3 7 -4 37.86
    3 7 -4 38.98
    -3 -7 4 35.19
    2 7 -4 18.98
    2 7 -4 15.65
    -2 -7 4 17.22
    1 7 -4 6.11
    1 7 -4 5.66
    -1 -7 4 5.8
    0 7 -4 7.3
    -1 7 -4 4.99
    -2 7 -4 6.22
    -3 7 -4 -0.15
    6 6 -4 2.71
    6 6 -4 2.8
    -6 -6 4 3.53
    -6 -6 4 3.58
    5 6 -4 4.91
    5 6 -4 5.45
    -5 -6 4 2.93
    -5 -6 4 4.02
    4 6 -4 -0.11
    4 6 -4 0.12
    -4 -6 4 -0.35
    -4 -6 4 -0.19
    3 6 -4 0.62
    3 6 -4 0.33
    -3 -6 4 0.45
    -3 -6 4 0.35
    2 6 -4 34.1
    2 6 -4 34.08
    2 6 -4 31.99
    -2 -6 4 34.31
    1 6 -4 5.66
    1 6 -4 6.59
    1 6 -4 5.92
    -1 -6 4 6.04
    0 6 -4 32.97
    0 6 -4 35.69
    0 6 -4 33.26
    0 -6 4 33.94
    -1 6 -4 5.57
    -1 6 -4 7.48
    -2 6 -4 4.75
    -2 6 -4 1.98
    -3 6 -4 0.31
    -3 6 -4 0
    -4 6 -4 5.79
    -4 6 -4 6.27
    7 5 -4 0.15
    7 5 -4 0.09
    -7 -5 4 -0.01
    -7 -5 4 -0.07
    6 5 -4 1.51
    6 5 -4 2.69
    -6 -5 4 1.85
    -6 -5 4 1.73
    5 5 -4 3.45
    5 5 -4 2.15
    -5 -5 4 3.51
    -5 -5 4 3.04
    4 5 -4 0.43
    4 5 -4 0.27
    4 5 -4 0.89
    -4 -5 4 0.9
    -4 -5 4 0.06
    3 5 -4 -0.03
    3 5 -4 0.05
    3 5 -4 0.14
    -3 -5 4 0.09
    -3 -5 4 -0.04
    2 5 -4 36.57
    2 5 -4 40.1
    2 5 -4 38.59
    -2 -5 4 38.9
    -2 -5 4 35.74
    1 5 -4 2.28
    1 5 -4 0.99
    1 5 -4 1.82
    -1 -5 4 3.09
    0 5 -4 58.94
    0 5 -4 59.97
    0 5 -4 64.56
    0 -5 4 61.9
    -1 5 -4 1.27
    -1 5 -4 0.41
    1 -5 4 0.95
    -2 5 -4 1.82
    -2 5 -4 2.42
    -3 5 -4 0.93
    -3 5 -4 1.29
    -4 5 -4 3.46
    -4 5 -4 4.98
    -5 5 -4 5.38
    -5 5 -4 6.24
    7 4 -4 3
    7 4 -4 3.8
    -7 -4 4 3.55
    6 4 -4 0.24
    6 4 -4 0.13
    -6 -4 4 0.71
    -6 -4 4 0.36
    5 4 -4 0.34
    5 4 -4 0.22
    -5 -4 4 0.13
    -5 -4 4 0.55
    4 4 -4 24.27
    4 4 -4 22.57
    -4 -4 4 22.87
    -4 -4 4 24.44
    3 4 -4 1.69
    3 4 -4 1.19
    -3 -4 4 1.84
    -3 -4 4 2.87
    2 4 -4 51.81
    2 4 -4 57.57
    2 4 -4 53.53
    -2 -4 4 55.24
    -2 -4 4 54.6
    1 4 -4 49.34
    1 4 -4 47.89
    1 4 -4 53.57
    -1 -4 4 50.17
    -1 -4 4 50.35
    0 4 -4 24.28
    0 4 -4 27.79
    0 4 -4 25.51
    0 -4 4 22.23
    -1 4 -4 2.13
    -1 4 -4 2.73
    -1 4 -4 2.65
    1 -4 4 1.94
    -2 4 -4 3.7
    -2 4 -4 4.56
    2 -4 4 4.89
    -3 4 -4 10.01
    -3 4 -4 12.45
    -4 4 -4 9.6
    -4 4 -4 7.94
    -5 4 -4 29.61
    -5 4 -4 24.63
    -6 4 -4 5.73
    -6 4 -4 4.02
    7 3 -4 0.74
    7 3 -4 2.31
    -7 -3 4 1.62
    6 3 -4 14.58
    6 3 -4 16.29
    -6 -3 4 16.57
    -6 -3 4 16.43
    5 3 -4 13.63
    5 3 -4 10.51
    -5 -3 4 10.67
    -5 -3 4 13.87
    4 3 -4 77.01
    4 3 -4 79.66
    -4 -3 4 80.35
    -4 -3 4 78.57
    3 3 -4 2.68
    3 3 -4 1.24
    -3 -3 4 2.29
    -3 -3 4 2.74
    2 3 -4 7.75
    2 3 -4 10.58
    -2 -3 4 9.64
    -2 -3 4 9.37
    1 3 -4 12.17
    1 3 -4 11.6
    1 3 -4 12.86
    -1 -3 4 12.93
    -1 -3 4 13.19
    0 3 -4 0.22
    0 3 -4 0.59
    0 3 -4 0.18
    0 3 -4 0.22
    0 -3 4 0.18
    0 -3 4 0.15
    -1 3 -4 9.67
    -1 3 -4 9.47
    -1 3 -4 9.14
    1 -3 4 10.47
    -2 3 -4 25.79
    -2 3 -4 23.42
    2 -3 4 25.89
    -3 3 -4 6.85
    -3 3 -4 7.31
    -4 3 -4 3.47
    -4 3 -4 2.28
    -5 3 -4 20.62
    -5 3 -4 19.41
    -6 3 -4 0.17
    -6 3 -4 0.28
    7 2 -4 0.71
    7 2 -4 1.07
    -7 -2 4 0.93
    -7 -2 4 1.38
    6 2 -4 30.75
    6 2 -4 34.08
    -6 -2 4 37.39
    -6 -2 4 34.76
    5 2 -4 76.31
    5 2 -4 84.01
    -5 -2 4 80.22
    -5 -2 4 76.58
    -5 -2 4 77.48
    4 2 -4 3.23
    4 2 -4 2.99
    -4 -2 4 2.57
    -4 -2 4 2.66
    3 2 -4 39.71
    3 2 -4 43.76
    -3 -2 4 42.25
    -3 -2 4 45.11
    2 2 -4 32.35
    2 2 -4 31.14
    -2 -2 4 33.28
    -2 -2 4 30.01
    1 2 -4 2.81
    1 2 -4 3.47
    1 2 -4 3.79
    -1 -2 4 2.85
    -1 -2 4 1.89
    0 2 -4 -0.07
    0 2 -4 -0.07
    0 2 -4 0.33
    0 -2 4 0.09
    0 -2 4 0.06
    -1 2 -4 269.01
    -1 2 -4 260.5
    -1 2 -4 272.97
    -1 2 -4 264.53
    1 -2 4 264.57
    1 -2 4 261.54
    -2 2 -4 5.5
    -2 2 -4 6.53
    -2 2 -4 6.46
    2 -2 4 7.6
    -3 2 -4 32.65
    -3 2 -4 32.19
    3 -2 4 30.16
    -4 2 -4 10.61
    -4 2 -4 9.77
    -5 2 -4 -0.13
    -5 2 -4 0.26
    -6 2 -4 0.23
    -6 2 -4 0.26
    -7 2 -4 2.21
    -7 2 -4 3.24
    7 -2 4 1.94
    7 1 -4 2.46
    7 1 -4 1.87
    -7 -1 4 1.32
    -7 -1 4 3.68
    6 1 -4 4.04
    6 1 -4 4.39
    -6 -1 4 5.5
    -6 -1 4 5.21
    5 1 -4 35.68
    5 1 -4 36.45
    -5 -1 4 39.62
    -5 -1 4 46.96
    4 1 -4 3.46
    4 1 -4 4.62
    -4 -1 4 3.91
    -4 -1 4 3.31
    -4 -1 4 3.3
    3 1 -4 36.47
    3 1 -4 34.42
    -3 -1 4 38.26
    -3 -1 4 33.33
    -3 -1 4 35.72
    2 1 -4 0.23
    2 1 -4 0.09
    -2 -1 4 0.05
    -2 -1 4 -0.03
    1 1 -4 26.94
    1 1 -4 27.93
    -1 -1 4 29.32
    -1 -1 4 29.46
    0 1 -4 11.39
    0 1 -4 9.83
    0 -1 4 10.4
    0 -1 4 10.13
    -1 1 -4 34.41
    -1 1 -4 43.96
    -1 1 -4 43.58
    1 -1 4 45.46
    1 -1 4 42.4
    -2 1 -4 3.06
    -2 1 -4 3.67
    2 -1 4 2.94
    -3 1 -4 0.31
    -3 1 -4 0.14
    -3 1 -4 0.22
    3 -1 4 0
    -4 1 -4 7.32
    -4 1 -4 7.74
    -4 1 -4 9.26
    4 -1 4 8.55
    -5 1 -4 16.45
    -5 1 -4 14.38
    -6 1 -4 0.06
    -6 1 -4 0.08
    -7 1 -4 2.91
    -7 1 -4 2.76
    7 -1 4 3.63
    -8 1 -4 0.18
    -8 1 -4 0.02
    8 -1 4 0.11
    6 0 -4 2.17
    6 0 -4 3.21
    -6 0 4 3.02
    -6 0 4 3.89
    5 0 -4 0.6
    5 0 -4 1.33
    -5 0 4 1.1
    -5 0 4 2.05
    4 0 -4 0.76
    4 0 -4 1.31
    -4 0 4 0.68
    -4 0 4 0.64
    -4 0 4 0.69
    3 0 -4 62.87
    3 0 -4 67.47
    -3 0 4 64.58
    -3 0 4 64.89
    2 0 -4 0.18
    2 0 -4 0.53
    -2 0 4 0.45
    -2 0 4 0.31
    -2 0 4 0.24
    1 0 -4 17.75
    1 0 -4 17.46
    -1 0 4 20.48
    -1 0 4 18.46
    -1 0 4 18.06
    0 0 -4 23.46
    0 0 -4 21.69
    0 0 -4 22.31
    0 0 4 23.34
    0 0 4 23.25
    -1 0 -4 35.33
    -1 0 -4 33.79
    -1 0 -4 36.26
    1 0 4 34.63
    1 0 4 34.03
    -2 0 -4 16.58
    -2 0 -4 18.55
    -2 0 -4 19.11
    2 0 4 17.3
    2 0 4 18.66
    -3 0 -4 132.68
    -3 0 -4 129.74
    -3 0 -4 135.2
    3 0 4 131.18
    -4 0 -4 20.99
    -4 0 -4 20.98
    -4 0 -4 21.76
    4 0 4 20.01
    -5 0 -4 -0.21
    -5 0 -4 -0.05
    -5 0 -4 -0.08
    -6 0 -4 23.88
    -6 0 -4 25.02
    -7 0 -4 2.79
    -7 0 -4 3.08
    7 0 4 1.71
    -8 0 -4 6
    -8 0 -4 3.95
    8 0 4 3.8
    6 -1 -4 0.55
    -6 1 4 -0.1
    -6 1 4 -0.15
    5 -1 -4 1.41
    -5 1 4 0.69
    -5 1 4 3.41
    4 -1 -4 1.09
    -4 1 4 2.61
    -4 1 4 2.61
    3 -1 -4 38.62
    -3 1 4 43.32
    -3 1 4 44.76
    -3 1 4 41.31
    2 -1 -4 19.29
    -2 1 4 17.64
    -2 1 4 18.99
    1 -1 -4 48.63
    -1 1 4 51.95
    -1 1 4 45.49
    -1 1 4 47.16
    0 -1 -4 27.32
    0 -1 -4 27.55
    0 1 4 29.8
    0 1 4 29.69
    0 1 4 26.84
    -1 -1 -4 37.56
    -1 -1 -4 38.92
    -1 -1 -4 39.29
    1 1 4 37.3
    1 1 4 36.76
    -2 -1 -4 50.35
    -2 -1 -4 52.07
    -2 -1 -4 50.73
    2 1 4 50.15
    2 1 4 47.19
    -3 -1 -4 1.35
    -3 -1 -4 0.64
    -3 -1 -4 0.4
    3 1 4 0.31
    3 1 4 0.6
    -4 -1 -4 48.49
    -4 -1 -4 46.68
    -4 -1 -4 46.41
    4 1 4 45.58
    4 1 4 46.63
    -5 -1 -4 25.03
    -5 -1 -4 23.52
    5 1 4 24.79
    -6 -1 -4 20.12
    -6 -1 -4 20.44
    -6 -1 -4 21.42
    -7 -1 -4 43.45
    -7 -1 -4 42
    7 1 4 40.83
    -8 -1 -4 0.43
    -8 -1 -4 0.35
    8 1 4 0.55
    5 -2 -4 0.26
    -5 2 4 -0.27
    -5 2 4 0.49
    4 -2 -4 2.39
    -4 2 4 2.2
    -4 2 4 4.28
    3 -2 -4 1.55
    -3 2 4 1.23
    -3 2 4 0.72
    2 -2 -4 5.48
    -2 2 4 6.23
    -2 2 4 5.83
    -2 2 4 6.42
    1 -2 -4 10.37
    -1 2 4 11.25
    -1 2 4 10.63
    0 -2 -4 2.21
    0 2 4 2.54
    0 2 4 2.77
    0 2 4 2.58
    1 2 4 69.79
    1 2 4 72.81
    1 2 4 73.92
    -2 -2 -4 100.05
    2 2 4 95.46
    2 2 4 101.29
    -3 -2 -4 77.15
    -3 -2 -4 83.94
    -3 -2 -4 78.41
    3 2 4 78.1
    3 2 4 75.34
    3 2 4 79.79
    -4 -2 -4 39.73
    -4 -2 -4 37.06
    -4 -2 -4 40.01
    4 2 4 39.28
    4 2 4 40
    -5 -2 -4 0.05
    -5 -2 -4 0.04
    -5 -2 -4 0.04
    5 2 4 -0.03
    5 2 4 -0.02
    -6 -2 -4 2.44
    -6 -2 -4 2.56
    -6 -2 -4 2.04
    6 2 4 2.56
    -7 -2 -4 7.31
    -7 -2 -4 5.2
    -7 -2 -4 5.27
    7 2 4 5.65
    -8 -2 -4 0.69
    -8 -2 -4 1.16
    8 2 4 1.43
    5 -3 -4 -0.1
    -5 3 4 0.36
    -5 3 4 -0.07
    4 -3 -4 0.5
    -4 3 4 0.19
    -4 3 4 0.67
    3 -3 -4 2.64
    -3 3 4 2.54
    -3 3 4 2.57
    2 -3 -4 17.34
    -2 3 4 15.74
    -2 3 4 16.26
    1 -3 -4 0.11
    -1 3 4 0
    -1 3 4 0.28
    -1 3 4 -0.04
    0 -3 -4 41.55
    0 3 4 46.76
    0 3 4 42.61
    0 3 4 46.42
    -1 -3 -4 31.89
    1 3 4 34.2
    1 3 4 32.78
    1 3 4 33.14
    -2 -3 -4 26.07
    -2 -3 -4 28.34
    2 3 4 25.47
    2 3 4 24.6
    2 3 4 26.06
    -3 -3 -4 39.09
    -3 -3 -4 39
    3 3 4 37.4
    3 3 4 36.46
    3 3 4 37.17
    -4 -3 -4 4.44
    -4 -3 -4 5.76
    4 3 4 5.6
    4 3 4 4.84
    4 3 4 4.89
    -5 -3 -4 0.18
    -5 -3 -4 -0.05
    -5 -3 -4 0.08
    5 3 4 -0.04
    5 3 4 0.04
    5 3 4 -0.16
    -6 -3 -4 0.37
    -6 -3 -4 0.35
    -6 -3 -4 0.37
    6 3 4 0.15
    6 3 4 0.39
    6 3 4 0.22
    -7 -3 -4 17.36
    -7 -3 -4 19.21
    -7 -3 -4 19.66
    7 3 4 18.68
    7 3 4 19.47
    -8 -3 -4 1.66
    -8 -3 -4 1.38
    8 3 4 1.02
    -9 -3 -4 27.81
    9 3 4 27.01
    4 -4 -4 0.25
    -4 4 4 0.29
    -4 4 4 -0.01
    3 -4 -4 7.46
    -3 4 4 7.94
    -3 4 4 7.84
    2 -4 -4 8.38
    -2 4 4 6.48
    -2 4 4 9.39
    -1 4 4 54.65
    -1 4 4 52.2
    -1 4 4 53.26
    0 -4 -4 37.19
    0 4 4 39.68
    0 4 4 34.27
    0 4 4 35.7
    -1 -4 -4 19.83
    1 4 4 22.26
    1 4 4 18.38
    1 4 4 19.29
    -2 -4 -4 1.89
    2 4 4 1.9
    2 4 4 1.62
    2 4 4 2.49
    -3 -4 -4 4.22
    -3 -4 -4 5.1
    3 4 4 4.77
    3 4 4 4.53
    3 4 4 4.87
    -4 -4 -4 2.62
    -4 -4 -4 3.23
    4 4 4 2.63
    4 4 4 2.2
    -5 -4 -4 21.25
    -5 -4 -4 22.14
    5 4 4 21.99
    5 4 4 22.42
    -6 -4 -4 6.09
    -6 -4 -4 6.95
    6 4 4 7.85
    6 4 4 6.79
    6 4 4 6.4
    -7 -4 -4 27.06
    -7 -4 -4 26
    7 4 4 21.67
    7 4 4 30.56
    -8 -4 -4 -0.19
    -8 -4 -4 0.09
    -4 5 4 5.07
    -4 5 4 6.99
    -3 5 4 13.2
    -3 5 4 13.88
    -2 5 4 9.58
    -2 5 4 6.8
    -1 5 4 26.34
    -1 5 4 27.63
    0 5 4 34.18
    0 5 4 30.68
    1 5 4 15.36
    1 5 4 14.16
    1 5 4 14.22
    2 5 4 3.84
    2 5 4 3.58
    -3 -5 -4 28.1
    3 5 4 27.84
    3 5 4 32.61
    -4 -5 -4 12.33
    4 5 4 11.15
    4 5 4 11.42
    -5 -5 -4 44.33
    -5 -5 -4 43.34
    5 5 4 44.13
    5 5 4 46.6
    -6 -5 -4 2.56
    -6 -5 -4 1.67
    6 5 4 1.4
    6 5 4 1.36
    -7 -5 -4 5.26
    7 5 4 6.07
    7 5 4 6.1
    8 5 4 0.32
    -3 6 4 7.15
    -3 6 4 10.89
    -2 6 4 0.88
    -2 6 4 0.69
    -1 6 4 9.8
    -1 6 4 11.48
    0 6 4 2.34
    0 6 4 3.7
    1 6 4 50.74
    1 6 4 45.48
    2 6 4 13.74
    2 6 4 14.19
    -3 -6 -4 30.81
    3 6 4 28.6
    3 6 4 31.23
    -4 -6 -4 25.93
    4 6 4 27.14
    4 6 4 27.35
    -5 -6 -4 1.09
    -5 -6 -4 0.94
    5 6 4 1.46
    5 6 4 1.77
    -6 -6 -4 -0.01
    -6 -6 -4 -0.2
    6 6 4 0.42
    6 6 4 0.43
    -7 -6 -4 0.33
    7 6 4 -0.07
    7 6 4 -0.05
    -8 -6 -4 0.14
    8 6 4 0.5
    8 6 4 -0.19
    -2 7 4 -0.01
    -1 7 4 5.3
    0 7 4 4.88
    1 7 4 10.97
    1 7 4 10.81
    2 7 4 3.25
    2 7 4 5.17
    -3 -7 -4 2.72
    3 7 4 4.54
    3 7 4 4.18
    -4 -7 -4 -0.02
    -4 -7 -4 0.12
    4 7 4 0.11
    4 7 4 0.06
    -5 -7 -4 0.26
    -5 -7 -4 0.25
    5 7 4 0.04
    5 7 4 0.2
    -6 -7 -4 8.48
    6 7 4 8.71
    6 7 4 7.18
    -7 -7 -4 0.27
    7 7 4 0.07
    7 7 4 -0.03
    -8 -7 -4 1.74
    8 7 4 2.24
    8 7 4 2.74
    0 8 4 7.3
    1 8 4 0.12
    2 8 4 0.17
    2 8 4 0.31
    -3 -8 -4 4.61
    3 8 4 5.61
    3 8 4 4.56
    -4 -8 -4 10.49
    4 8 4 11.51
    4 8 4 9.3
    -5 -8 -4 1.6
    5 8 4 1.51
    5 8 4 0.97
    -6 -8 -4 52.97
    6 8 4 49.74
    6 8 4 49.89
    -7 -8 -4 1.43
    7 8 4 2.37
    7 8 4 1.69
    2 9 4 0.87
    3 9 4 0.09
    3 9 4 -0.24
    4 9 4 4.86
    4 9 4 2.91
    -5 -9 -4 2.37
    5 9 4 1.11
    5 9 4 2.39
    -6 -9 -4 2.89
    6 9 4 5.17
    6 9 4 3.76
    4 8 -5 4.38
    4 8 -5 6.88
    -4 -8 5 4.43
    3 8 -5 4.93
    3 8 -5 5.35
    -3 -8 5 3.27
    2 8 -5 3.14
    -2 -8 5 3.44
    1 8 -5 1.17
    -1 -8 5 1.93
    0 8 -5 1.7
    -1 8 -5 0.01
    5 7 -5 4.43
    5 7 -5 3.56
    -5 -7 5 4.2
    -5 -7 5 2.63
    4 7 -5 5.89
    4 7 -5 5.47
    -4 -7 5 4.64
    -4 -7 5 5.39
    3 7 -5 11.27
    3 7 -5 9.62
    -3 -7 5 12.31
    2 7 -5 1.87
    2 7 -5 0.91
    -2 -7 5 2.11
    1 7 -5 1.75
    -1 -7 5 1.48
    0 7 -5 0.34
    0 -7 5 0.29
    -1 7 -5 6.45
    -2 7 -5 0.42
    6 6 -5 4.73
    6 6 -5 1.55
    -6 -6 5 4.13
    -6 -6 5 1.4
    5 6 -5 0.62
    5 6 -5 0.49
    -5 -6 5 0.45
    -5 -6 5 0.16
    4 6 -5 1.62
    4 6 -5 1.14
    4 6 -5 1.91
    -4 -6 5 1.18
    -4 -6 5 0.54
    3 6 -5 1.23
    3 6 -5 0.83
    3 6 -5 0.79
    -3 -6 5 0.37
    -3 -6 5 0.65
    2 6 -5 0.44
    2 6 -5 0.54
    2 6 -5 0.95
    -2 -6 5 0.29
    1 6 -5 40.31
    1 6 -5 36.12
    -1 -6 5 38.65
    0 6 -5 4.89
    0 6 -5 6.31
    0 -6 5 4.54
    -1 6 -5 16.28
    -1 6 -5 17.38
    -2 6 -5 0.53
    -2 6 -5 0.49
    -3 6 -5 3.11
    -3 6 -5 2.69
    -4 6 -5 -0.04
    -4 6 -5 0.28
    6 5 -5 0.05
    6 5 -5 0.29
    -6 -5 5 -0.12
    -6 -5 5 -0.16
    5 5 -5 1.25
    5 5 -5 1.16
    -5 -5 5 1.68
    -5 -5 5 0.58
    4 5 -5 6.54
    4 5 -5 6.14
    -4 -5 5 10.6
    -4 -5 5 6.31
    3 5 -5 14.98
    3 5 -5 17.03
    3 5 -5 12.41
    -3 -5 5 17.04
    -3 -5 5 12.96
    2 5 -5 8.8
    2 5 -5 9.65
    2 5 -5 8.65
    -2 -5 5 8.25
    -2 -5 5 10.52
    1 5 -5 173.17
    1 5 -5 181.53
    -1 -5 5 178.15
    -1 -5 5 180.61
    0 5 -5 4.72
    0 5 -5 3.97
    0 -5 5 5.31
    -1 5 -5 23.53
    -1 5 -5 28.04
    1 -5 5 27.49
    -2 5 -5 5.84
    -2 5 -5 6.58
    -3 5 -5 0.35
    -3 5 -5 -0.06
    -4 5 -5 4.91
    -4 5 -5 4.05
    -5 5 -5 16.93
    -5 5 -5 19.66
    6 4 -5 2.21
    6 4 -5 2.21
    -6 -4 5 0.89
    -6 -4 5 0.4
    5 4 -5 14
    5 4 -5 15.87
    -5 -4 5 14.26
    -5 -4 5 15.3
    4 4 -5 2.14
    4 4 -5 2.62
    -4 -4 5 3.8
    -4 -4 5 1.91
    3 4 -5 46.44
    3 4 -5 52.31
    -3 -4 5 48.85
    -3 -4 5 47.73
    2 4 -5 0.1
    2 4 -5 0.17
    -2 -4 5 -0.15
    -2 -4 5 0.06
    1 4 -5 59.97
    1 4 -5 56.24
    1 4 -5 53.33
    -1 -4 5 63.72
    -1 -4 5 61.93
    0 4 -5 35.47
    0 4 -5 35.97
    0 4 -5 34.88
    0 -4 5 35.71
    -1 4 -5 7.27
    -1 4 -5 6.47
    1 -4 5 7.68
    -2 4 -5 3.34
    -2 4 -5 3.07
    2 -4 5 3.63
    -3 4 -5 0.96
    -3 4 -5 0.83
    -4 4 -5 1.09
    -4 4 -5 1.24
    -5 4 -5 8.59
    -5 4 -5 7.14
    -6 4 -5 5.2
    -6 4 -5 4.02
    6 3 -5 0.34
    6 3 -5 -0.19
    -6 -3 5 0.06
    -6 -3 5 0.27
    5 3 -5 15.82
    5 3 -5 14.79
    -5 -3 5 15.1
    -5 -3 5 16.68
    4 3 -5 2.34
    4 3 -5 1.52
    -4 -3 5 1.35
    -4 -3 5 2.09
    3 3 -5 42.75
    3 3 -5 42.98
    -3 -3 5 36.85
    -3 -3 5 37.07
    2 3 -5 0.32
    2 3 -5 -0.02
    -2 -3 5 -0.05
    -2 -3 5 0.07
    1 3 -5 0.99
    1 3 -5 0.44
    -1 -3 5 0.22
    -1 -3 5 0.86
    0 3 -5 14.23
    0 3 -5 15.07
    0 3 -5 13.87
    0 3 -5 16.43
    0 -3 5 14.5
    0 -3 5 14.68
    -1 3 -5 19.46
    -1 3 -5 18.35
    -1 3 -5 18.72
    -1 3 -5 19.22
    1 -3 5 20.16
    -2 3 -5 1.42
    -2 3 -5 1.06
    -2 3 -5 0.5
    2 -3 5 0.77
    -3 3 -5 29.66
    -3 3 -5 28.15
    -4 3 -5 4.01
    -4 3 -5 4.96
    -5 3 -5 0.91
    -5 3 -5 1.07
    -6 3 -5 13.62
    -6 3 -5 12.53
    6 2 -5 1.05
    6 2 -5 0.99
    -6 -2 5 0.28
    5 2 -5 0.93
    5 2 -5 0.94
    -5 -2 5 0.78
    -5 -2 5 0.55
    4 2 -5 5.09
    4 2 -5 4.62
    -4 -2 5 3.96
    -4 -2 5 5.41
    3 2 -5 21.44
    3 2 -5 21.99
    -3 -2 5 20.41
    -3 -2 5 20.49
    2 2 -5 5.79
    2 2 -5 5.18
    2 2 -5 6.14
    -2 -2 5 5.55
    -2 -2 5 5.17
    1 2 -5 1.18
    1 2 -5 0.68
    1 2 -5 0.63
    -1 -2 5 0.37
    -1 -2 5 0.65
    0 2 -5 14.36
    0 2 -5 13.35
    0 2 -5 12.98
    0 -2 5 13.46
    0 -2 5 13.39
    -1 2 -5 5.82
    -1 2 -5 4.9
    -1 2 -5 6.05
    1 -2 5 5.59
    1 -2 5 5.24
    -2 2 -5 5.51
    -2 2 -5 5.15
    -2 2 -5 4.93
    2 -2 5 4.67
    -3 2 -5 25.36
    -3 2 -5 26.41
    -3 2 -5 24.81
    3 -2 5 27.27
    -4 2 -5 4.83
    -4 2 -5 3.09
    -5 2 -5 0.18
    -5 2 -5 0.32
    -6 2 -5 9.97
    -6 2 -5 9.93
    -7 2 -5 0.79
    -7 2 -5 0.92
    6 1 -5 0.34
    6 1 -5 0.37
    -6 -1 5 0.09
    -6 -1 5 0.16
    5 1 -5 5.6
    5 1 -5 3.77
    -5 -1 5 4.74
    -5 -1 5 5.63
    4 1 -5 30.12
    4 1 -5 25.75
    -4 -1 5 26.52
    -4 -1 5 27.41
    -4 -1 5 24.91
    3 1 -5 1.9
    3 1 -5 1.61
    -3 -1 5 0.59
    -3 -1 5 1.28
    2 1 -5 1.73
    2 1 -5 1.76
    -2 -1 5 1.28
    -2 -1 5 1.95
    1 1 -5 0.07
    1 1 -5 0.14
    1 1 -5 0.1
    -1 -1 5 0.04
    -1 -1 5 -0.06
    0 1 -5 7
    0 1 -5 6.8
    0 -1 5 7.23
    0 -1 5 6.79
    -1 1 -5 0.26
    -1 1 -5 0.17
    -1 1 -5 0.53
    1 -1 5 0.17
    1 -1 5 0.11
    -2 1 -5 19.72
    -2 1 -5 24.4
    -2 1 -5 20.91
    2 -1 5 22.58
    -3 1 -5 1.12
    -3 1 -5 1.06
    3 -1 5 1.9
    -4 1 -5 5.42
    -4 1 -5 9.12
    -4 1 -5 5.71
    4 -1 5 6.35
    -5 1 -5 3.63
    -5 1 -5 4.96
    -5 1 -5 3.69
    -6 1 -5 0.57
    -6 1 -5 0.2
    -7 1 -5 6.54
    -7 1 -5 5.69
    6 0 -5 8.83
    6 0 -5 7.3
    -6 0 5 5.17
    -6 0 5 6.66
    5 0 -5 0.98
    5 0 -5 0.71
    -5 0 5 0.78
    -5 0 5 0.18
    4 0 -5 76.65
    4 0 -5 72.69
    -4 0 5 81.46
    -4 0 5 79.87
    -4 0 5 81.23
    3 0 -5 76.85
    3 0 -5 82.06
    -3 0 5 79.14
    -3 0 5 82.11
    -3 0 5 79.97
    2 0 -5 11.28
    2 0 -5 10.04
    -2 0 5 10.77
    -2 0 5 11.07
    -2 0 5 9.24
    1 0 -5 15.71
    -1 0 5 15.5
    -1 0 5 16.04
    0 0 -5 5.64
    0 0 -5 5.54
    0 0 -5 5.09
    0 0 5 4.61
    0 0 5 5.17
    -1 0 -5 0.03
    -1 0 -5 0.12
    -1 0 -5 0.09
    1 0 5 0.05
    1 0 5 0.18
    -2 0 -5 93.5
    -2 0 -5 91.08
    -2 0 -5 96.42
    2 0 5 90.26
    2 0 5 93.65
    -3 0 -5 113.33
    -3 0 -5 114.47
    -3 0 -5 119.79
    3 0 5 110.28
    -4 0 -5 1
    -4 0 -5 1.28
    -4 0 -5 0.8
    4 0 5 1.06
    -5 0 -5 18.05
    -5 0 -5 23.99
    -5 0 -5 26.31
    5 0 5 23.48
    -6 0 -5 27.55
    -6 0 -5 29.81
    -6 0 -5 30.67
    -7 0 -5 0.1
    -7 0 -5 0.2
    -8 0 -5 0.5
    -8 0 -5 0.39
    8 0 5 0.04
    5 -1 -5 1.81
    5 -1 -5 2.74
    -5 1 5 1.98
    -5 1 5 1.95
    4 -1 -5 3.16
    4 -1 -5 5.41
    -4 1 5 4.1
    -4 1 5 4.35
    3 -1 -5 51.64
    3 -1 -5 56.68
    -3 1 5 57.92
    -3 1 5 48.9
    -3 1 5 53.87
    2 -1 -5 -0.04
    2 -1 -5 -0.16
    -2 1 5 0.08
    -2 1 5 -0.08
    -2 1 5 0.09
    1 -1 -5 0.69
    1 -1 -5 0.6
    -1 1 5 0.89
    -1 1 5 0.46
    -1 1 5 0.44
    0 -1 -5 8.99
    0 -1 -5 9.8
    0 1 5 7.87
    0 1 5 8.6
    -1 -1 -5 1.15
    -1 -1 -5 0.93
    -1 -1 -5 0.74
    1 1 5 0.28
    1 1 5 0.38
    -2 -1 -5 10.34
    -2 -1 -5 10.25
    2 1 5 9.16
    2 1 5 10.08
    -3 -1 -5 200.08
    -3 -1 -5 199.08
    -3 -1 -5 201.24
    3 1 5 195.96
    3 1 5 195.17
    -4 -1 -5 35.76
    -4 -1 -5 31.4
    -4 -1 -5 32.66
    4 1 5 33.12
    -5 -1 -5 6.96
    -5 -1 -5 3.63
    -5 -1 -5 5.12
    5 1 5 5.89
    -6 -1 -5 13.9
    -6 -1 -5 14.31
    -7 -1 -5 0.5
    -7 -1 -5 1.01
    -8 -1 -5 0.5
    -8 -1 -5 1.74
    8 1 5 2.38
    5 -2 -5 1.19
    -5 2 5 1.17
    -5 2 5 1.84
    4 -2 -5 0.08
    -4 2 5 -0.19
    -4 2 5 0.22
    3 -2 -5 0.53
    -3 2 5 0.18
    -3 2 5 0.73
    2 -2 -5 18.47
    -2 2 5 23.31
    -2 2 5 20.11
    -2 2 5 16.58
    1 -2 -5 29.38
    -1 2 5 28.99
    -1 2 5 29.43
    -1 2 5 30.25
    0 -2 -5 13.12
    0 2 5 13.01
    0 2 5 14.49
    0 2 5 14.05
    -1 -2 -5 150.72
    -1 -2 -5 151.14
    -1 -2 -5 153.05
    1 2 5 160.59
    1 2 5 153.98
    -2 -2 -5 41.27
    -2 -2 -5 40.98
    2 2 5 38.34
    2 2 5 39.88
    -3 -2 -5 157.53
    -3 -2 -5 159.94
    3 2 5 161.14
    3 2 5 155.55
    -4 -2 -5 1.66
    -4 -2 -5 1.8
    -4 -2 -5 1.55
    4 2 5 1.41
    4 2 5 1.05
    -5 -2 -5 24.32
    -5 -2 -5 25.82
    -5 -2 -5 26.78
    5 2 5 26.37
    -6 -2 -5 0.12
    -6 -2 -5 0.12
    -6 -2 -5 0.04
    6 2 5 0.32
    -7 -2 -5 5.96
    -7 -2 -5 6.74
    -8 -2 -5 13.96
    8 2 5 22.42
    4 -3 -5 0.5
    -4 3 5 0.04
    -4 3 5 -0.21
    3 -3 -5 0.01
    -3 3 5 -0.13
    -3 3 5 -0.05
    2 -3 -5 0.34
    -2 3 5 0.56
    -2 3 5 0.4
    1 -3 -5 115.5
    -1 3 5 118.96
    -1 3 5 110.67
    0 -3 -5 1.12
    0 3 5 0.9
    0 3 5 1.14
    0 3 5 0.84
    -1 -3 -5 138.61
    1 3 5 132.47
    1 3 5 134.19
    -2 -3 -5 84.78
    -2 -3 -5 87.24
    2 3 5 87.85
    2 3 5 88.86
    -3 -3 -5 2
    -3 -3 -5 2.13
    3 3 5 3.06
    3 3 5 3.44
    -4 -3 -5 10.23
    -4 -3 -5 9.58
    4 3 5 10.44
    4 3 5 10.94
    -5 -3 -5 15.07
    -5 -3 -5 15.53
    5 3 5 16
    5 3 5 14.64
    -6 -3 -5 22.65
    -6 -3 -5 16.96
    6 3 5 21.11
    -7 -3 -5 4.77
    -7 -3 -5 4.75
    7 3 5 5.18
    -8 -3 -5 47.57
    -8 -3 -5 50.72
    8 3 5 49.27
    -9 -3 -5 -0.08
    9 3 5 0.32
    4 -4 -5 0.33
    -4 4 5 0.25
    -4 4 5 0.65
    3 -4 -5 2.82
    -3 4 5 3.92
    -3 4 5 1.41
    2 -4 -5 5.36
    -2 4 5 6.19
    -2 4 5 6.98
    1 -4 -5 64.11
    -1 4 5 67.43
    -1 4 5 65.09
    -1 4 5 71.09
    0 -4 -5 3.31
    0 4 5 2.37
    0 4 5 3.27
    -1 -4 -5 37.91
    1 4 5 34.61
    1 4 5 34.27
    -2 -4 -5 4.4
    -2 -4 -5 4.23
    2 4 5 3.06
    2 4 5 4.37
    -3 -4 -5 0.16
    -3 -4 -5 0.35
    3 4 5 0.12
    3 4 5 0.31
    -4 -4 -5 24.89
    -4 -4 -5 25.82
    4 4 5 24.8
    4 4 5 23.35
    -5 -4 -5 18.12
    -5 -4 -5 15.81
    5 4 5 20.58
    5 4 5 17.6
    -6 -4 -5 9.41
    -6 -4 -5 9.63
    6 4 5 10.1
    6 4 5 9.16
    -7 -4 -5 8.84
    -7 -4 -5 8.92
    7 4 5 8.08
    -8 -4 -5 5.05
    -8 -4 -5 4.77
    -3 5 5 3.71
    -2 5 5 1.27
    -1 5 5 7.36
    0 5 5 13.98
    0 5 5 11.8
    1 5 5 0.02
    1 5 5 -0.11
    2 5 5 3.99
    2 5 5 4.07
    -3 -5 -5 3.59
    3 5 5 3.11
    3 5 5 3.12
    -4 -5 -5 13.5
    4 5 5 16.98
    4 5 5 17.24
    -5 -5 -5 7.56
    5 5 5 7.55
    5 5 5 7.3
    -6 -5 -5 9.41
    6 5 5 10.18
    6 5 5 9.57
    -7 -5 -5 1.71
    7 5 5 1.92
    7 5 5 2.51
    -8 -5 -5 3.8
    8 5 5 2.81
    -2 6 5 1.41
    -1 6 5 -0.07
    0 6 5 29.73
    1 6 5 -0.07
    1 6 5 0.1
    2 6 5 3.39
    2 6 5 2.43
    -3 -6 -5 2.27
    3 6 5 2.92
    3 6 5 1.87
    -4 -6 -5 -0.04
    4 6 5 -0.12
    4 6 5 0.06
    -5 -6 -5 7.42
    5 6 5 7.89
    5 6 5 4.34
    -6 -6 -5 4.61
    6 6 5 6.22
    6 6 5 6.5
    -7 -6 -5 0.23
    7 6 5 0.13
    7 6 5 -0.05
    8 6 5 1.01
    -1 7 5 3.52
    0 7 5 4.76
    1 7 5 0.16
    1 7 5 0.58
    2 7 5 5.42
    2 7 5 5.82
    -3 -7 -5 -0.01
    3 7 5 -0.21
    3 7 5 -0.08
    -4 -7 -5 0.19
    4 7 5 0.97
    4 7 5 0.76
    -5 -7 -5 22.16
    5 7 5 24.8
    5 7 5 24.74
    -6 -7 -5 0.78
    6 7 5 0.39
    6 7 5 0.43
    7 7 5 9.59
    7 7 5 9.59
    8 7 5 -0.07
    8 7 5 -0.17
    0 8 5 -0.58
    1 8 5 0.79
    2 8 5 7.52
    2 8 5 4.17
    -3 -8 -5 7.85
    3 8 5 8.03
    3 8 5 8.32
    -4 -8 -5 0.08
    4 8 5 -0.03
    4 8 5 0.46
    -5 -8 -5 20.17
    5 8 5 27.45
    5 8 5 26.78
    6 8 5 13.85
    6 8 5 10.3
    7 8 5 0.49
    7 8 5 0.18
    -3 -9 -5 2.81
    3 9 5 3.51
    3 9 5 3.57
    4 9 5 -0.31
    4 9 5 -0.45
    5 9 5 4.73
    5 9 5 6.33
    2 8 -6 0.62
    -2 -8 6 0.26
    1 8 -6 1.62
    -1 -8 6 2.88
    0 8 -6 0.06
    4 7 -6 0.47
    4 7 -6 0.25
    -4 -7 6 0.05
    -4 -7 6 0.07
    3 7 -6 0.85
    3 7 -6 0.16
    -3 -7 6 0.86
    2 7 -6 -0.33
    -2 -7 6 0.45
    1 7 -6 5.11
    -1 -7 6 6.36
    0 7 -6 3.92
    0 -7 6 5.02
    -1 7 -6 8.07
    -2 7 -6 8.72
    5 6 -6 12.07
    5 6 -6 9.18
    5 6 -6 8.62
    -5 -6 6 12.02
    -5 -6 6 9.6
    4 6 -6 1.5
    4 6 -6 1.37
    4 6 -6 1.41
    -4 -6 6 0.65
    -4 -6 6 1.95
    3 6 -6 2.31
    3 6 -6 3.41
    3 6 -6 2.84
    -3 -6 6 2.68
    -3 -6 6 3.73
    2 6 -6 20.07
    2 6 -6 18.13
    2 6 -6 20.32
    -2 -6 6 18.57
    1 6 -6 5.47
    1 6 -6 6.03
    -1 -6 6 2.68
    0 6 -6 14.64
    0 6 -6 16.19
    0 -6 6 16.4
    -1 6 -6 7.39
    -1 6 -6 8.19
    -2 6 -6 1.11
    -2 6 -6 1.65
    -3 6 -6 -0.64
    -3 6 -6 -0.15
    5 5 -6 2.29
    5 5 -6 3.56
    -5 -5 6 3.31
    -5 -5 6 4.01
    4 5 -6 17.55
    4 5 -6 16.67
    -4 -5 6 19.75
    -4 -5 6 18.87
    3 5 -6 3.53
    3 5 -6 4.26
    3 5 -6 3.78
    -3 -5 6 3.92
    -3 -5 6 3.21
    2 5 -6 49.86
    2 5 -6 47.77
    2 5 -6 52.99
    -2 -5 6 45.53
    -2 -5 6 46.57
    1 5 -6 7.71
    1 5 -6 9.34
    1 5 -6 8.72
    -1 -5 6 9.8
    0 5 -6 12.16
    0 5 -6 9.31
    0 -5 6 10.42
    -1 5 -6 0.1
    -1 5 -6 0.17
    1 -5 6 -0.02
    -2 5 -6 2.26
    -2 5 -6 1.55
    -3 5 -6 -0.09
    -3 5 -6 0.24
    -4 5 -6 10.86
    -4 5 -6 9.35
    6 4 -6 4.17
    6 4 -6 6.25
    -6 -4 6 3.18
    -6 -4 6 5.3
    5 4 -6 0.06
    5 4 -6 0.87
    -5 -4 6 0.7
    -5 -4 6 1.09
    4 4 -6 14.18
    4 4 -6 14.93
    -4 -4 6 12.77
    -4 -4 6 13.95
    3 4 -6 18.37
    3 4 -6 18.36
    -3 -4 6 17.75
    -3 -4 6 20.17
    2 4 -6 13.81
    2 4 -6 14.89
    -2 -4 6 13.5
    -2 -4 6 13.06
    1 4 -6 0.01
    1 4 -6 -0.05
    1 4 -6 -0.1
    -1 -4 6 -0.16
    -1 -4 6 0.11
    0 4 -6 12.18
    0 4 -6 11.74
    0 -4 6 11.09
    -1 4 -6 0.78
    -1 4 -6 0.63
    1 -4 6 0.63
    -2 4 -6 4.45
    -2 4 -6 5.23
    2 -4 6 4.68
    -3 4 -6 2.41
    -3 4 -6 0.71
    -4 4 -6 3.88
    -4 4 -6 2.56
    -5 4 -6 0.73
    -5 4 -6 0.04
    6 3 -6 7.03
    6 3 -6 5.73
    -6 -3 6 7.18
    5 3 -6 0.07
    5 3 -6 -0.38
    -5 -3 6 0.06
    -5 -3 6 0.04
    4 3 -6 15
    4 3 -6 15.53
    -4 -3 6 13.18
    -4 -3 6 14.67
    3 3 -6 3.42
    3 3 -6 4.38
    -3 -3 6 3.17
    -3 -3 6 4.31
    2 3 -6 31.05
    2 3 -6 30.24
    -2 -3 6 34.53
    -2 -3 6 31.99
    1 3 -6 1.8
    1 3 -6 3.08
    -1 -3 6 2.05
    -1 -3 6 2
    0 3 -6 47.37
    0 3 -6 45.85
    0 -3 6 43.27
    0 -3 6 47.93
    -1 3 -6 69.93
    -1 3 -6 71.44
    -1 3 -6 70.52
    1 -3 6 68.96
    -2 3 -6 13.21
    -2 3 -6 12.48
    -2 3 -6 10.98
    2 -3 6 12.21
    -3 3 -6 4.3
    -3 3 -6 4.23
    3 -3 6 4.94
    -4 3 -6 0
    -4 3 -6 0.9
    -5 3 -6 4.73
    -5 3 -6 3.09
    -6 3 -6 0.75
    -6 3 -6 0.74
    6 2 -6 2.78
    6 2 -6 2.45
    -6 -2 6 2.46
    5 2 -6 0.29
    5 2 -6 0.92
    -5 -2 6 0.07
    -5 -2 6 0.45
    4 2 -6 11.27
    4 2 -6 13.69
    -4 -2 6 14.43
    -4 -2 6 11.66
    3 2 -6 4.06
    3 2 -6 4.25
    -3 -2 6 2.8
    -3 -2 6 2.37
    2 2 -6 22.9
    2 2 -6 21.51
    -2 -2 6 26.36
    -2 -2 6 18.38
    1 2 -6 3.48
    1 2 -6 2.72
    1 2 -6 3.13
    -1 -2 6 1.11
    -1 -2 6 1.96
    0 2 -6 0.64
    0 2 -6 0.35
    0 2 -6 0.6
    0 -2 6 0.78
    0 -2 6 1.03
    -1 2 -6 20.91
    -1 2 -6 22.99
    -1 2 -6 22.02
    1 -2 6 25.18
    -2 2 -6 0.1
    -2 2 -6 0.01
    -2 2 -6 0
    2 -2 6 0.05
    -3 2 -6 2.07
    -3 2 -6 2.1
    -3 2 -6 2.41
    3 -2 6 2.6
    -4 2 -6 -0.04
    -4 2 -6 -0.1
    -4 2 -6 -0.09
    -5 2 -6 0.93
    -5 2 -6 0.58
    -6 2 -6 1.6
    -6 2 -6 1.36
    -7 2 -6 2.52
    -7 2 -6 3.22
    5 1 -6 0.01
    5 1 -6 0.23
    -5 -1 6 -0.06
    -5 -1 6 0.07
    4 1 -6 -0.02
    4 1 -6 -0.2
    -4 -1 6 0.17
    -4 -1 6 -0.11
    3 1 -6 11.24
    3 1 -6 13.28
    -3 -1 6 9.89
    -3 -1 6 10.74
    2 1 -6 -0.08
    2 1 -6 -0.03
    -2 -1 6 0.11
    -2 -1 6 -0.02
    1 1 -6 1.8
    1 1 -6 2.18
    1 1 -6 1.35
    -1 -1 6 1.64
    -1 -1 6 1.64
    0 1 -6 3.44
    0 1 -6 3.82
    0 1 -6 4.17
    0 -1 6 3.01
    0 -1 6 3.44
    -1 1 -6 4.39
    -1 1 -6 3.08
    -1 1 -6 4.26
    1 -1 6 3.1
    1 -1 6 3.91
    -2 1 -6 1.23
    -2 1 -6 1.56
    -2 1 -6 1.66
    2 -1 6 1.46
    -3 1 -6 30.29
    -3 1 -6 31.43
    -3 1 -6 30.89
    3 -1 6 30.99
    -4 1 -6 0.79
    -4 1 -6 0.39
    -4 1 -6 0.22
    4 -1 6 0.36
    -5 1 -6 4.22
    -5 1 -6 2.36
    -5 1 -6 3.65
    -6 1 -6 10.34
    -6 1 -6 9.52
    -7 1 -6 1.16
    -7 1 -6 1.14
    5 0 -6 1.76
    5 0 -6 1.5
    -5 0 6 2.35
    -5 0 6 2.43
    4 0 -6 13.92
    4 0 -6 17.99
    -4 0 6 15.24
    -4 0 6 13.65
    3 0 -6 7.2
    3 0 -6 8.41
    -3 0 6 6.69
    -3 0 6 7.12
    -3 0 6 6.86
    2 0 -6 1.73
    2 0 -6 1.41
    -2 0 6 3.51
    -2 0 6 2.37
    1 0 -6 4.59
    1 0 -6 3.81
    -1 0 6 4.48
    -1 0 6 4.85
    0 0 -6 10.67
    0 0 -6 11.3
    0 0 -6 10.52
    0 0 6 10.25
    0 0 6 11.25
    -1 0 -6 0.71
    -1 0 -6 0.47
    -1 0 -6 0.45
    1 0 6 0.29
    1 0 6 0.92
    -2 0 -6 12.23
    -2 0 -6 12
    -2 0 -6 12.54
    2 0 6 11.31
    2 0 6 12.85
    -3 0 -6 3.58
    -3 0 -6 4.07
    -3 0 -6 4.78
    3 0 6 3.55
    -4 0 -6 14.9
    -4 0 -6 15.39
    -4 0 -6 13.92
    4 0 6 15.02
    -5 0 -6 -0.09
    -5 0 -6 0.23
    -5 0 -6 0.23
    5 0 6 0.05
    -6 0 -6 9.5
    -6 0 -6 8.76
    -7 0 -6 0.48
    -8 0 -6 5.24
    5 -1 -6 7.93
    5 -1 -6 6.54
    -5 1 6 7.13
    -5 1 6 6.61
    4 -1 -6 5.04
    4 -1 -6 4.11
    -4 1 6 4.09
    -4 1 6 5.23
    3 -1 -6 7.85
    3 -1 -6 4.86
    -3 1 6 6.84
    -3 1 6 5.86
    2 -1 -6 13.5
    2 -1 -6 12.85
    -2 1 6 11.8
    -2 1 6 11.77
    -2 1 6 11
    1 -1 -6 1.61
    1 -1 -6 2.48
    -1 1 6 1.69
    -1 1 6 1.76
    -1 1 6 2.19
    0 -1 -6 0.18
    0 -1 -6 -0.09
    0 -1 -6 0.21
    0 1 6 0.29
    0 1 6 0.23
    -1 -1 -6 0.11
    -1 -1 -6 0.1
    -1 -1 -6 0.15
    1 1 6 0.09
    1 1 6 0.31
    -2 -1 -6 81.6
    -2 -1 -6 80.72
    2 1 6 80.57
    2 1 6 83.45
    -3 -1 -6 6.92
    -3 -1 -6 7.46
    3 1 6 8.77
    3 1 6 7.43
    -4 -1 -6 72.54
    -4 -1 -6 69.24
    4 1 6 69.54
    -5 -1 -6 7.69
    -5 -1 -6 7.76
    5 1 6 7.48
    -6 -1 -6 2.29
    -6 -1 -6 2.42
    6 1 6 2.32
    -7 -1 -6 -0.15
    -7 -1 -6 0.48
    -8 -1 -6 4.83
    4 -2 -6 6.08
    4 -2 -6 3.95
    -4 2 6 4.23
    -4 2 6 6.21
    3 -2 -6 13.84
    -3 2 6 12.58
    -3 2 6 12.9
    2 -2 -6 95.27
    -2 2 6 94.29
    -2 2 6 93.35
    -2 2 6 91.39
    1 -2 -6 0.82
    1 -2 -6 0.37
    -1 2 6 0.32
    -1 2 6 0.68
    -1 2 6 0.38
    0 -2 -6 41.96
    0 -2 -6 43.43
    0 2 6 40.62
    0 2 6 40.68
    -1 -2 -6 0.08
    -1 -2 -6 0.14
    1 2 6 0.09
    1 2 6 0.1
    -2 -2 -6 47.46
    -2 -2 -6 49.3
    2 2 6 47.83
    2 2 6 49.46
    -3 -2 -6 1.59
    -3 -2 -6 1.55
    3 2 6 1.95
    3 2 6 2.84
    -4 -2 -6 97.05
    -4 -2 -6 100.22
    4 2 6 97.02
    -5 -2 -6 10.64
    -5 -2 -6 14.01
    5 2 6 12.76
    -6 -2 -6 0.65
    -6 -2 -6 0.3
    6 2 6 0.55
    -7 -2 -6 15.64
    -7 -2 -6 19.53
    -8 -2 -6 -0.05
    -8 -2 -6 -0.07
    4 -3 -6 2.89
    -4 3 6 3.37
    -4 3 6 2.43
    3 -3 -6 0.48
    -3 3 6 1.13
    -3 3 6 0.36
    2 -3 -6 40.45
    -2 3 6 39.25
    1 -3 -6 5.05
    -1 3 6 7.72
    -1 3 6 7.9
    0 -3 -6 47.9
    0 3 6 47.07
    0 3 6 44.18
    -1 -3 -6 0.24
    1 3 6 0.57
    1 3 6 0.33
    -2 -3 -6 3.27
    -2 -3 -6 3.19
    2 3 6 3.97
    2 3 6 3.79
    -3 -3 -6 5.06
    -3 -3 -6 5.38
    3 3 6 5.13
    3 3 6 5.77
    -4 -3 -6 14.26
    4 3 6 20.28
    4 3 6 16.93
    -5 -3 -6 27.25
    -5 -3 -6 26.52
    5 3 6 27.53
    -6 -3 -6 1.4
    -6 -3 -6 1.57
    6 3 6 1.42
    -7 -3 -6 2.75
    -7 -3 -6 3.69
    7 3 6 3.58
    -8 -3 -6 -0.25
    -8 -3 -6 -0.12
    3 -4 -6 0.58
    -3 4 6 0.78
    2 -4 -6 7.47
    -2 4 6 5.46
    1 -4 -6 12.23
    -1 4 6 11.81
    0 -4 -6 69.87
    0 4 6 85.23
    0 4 6 74.43
    -1 -4 -6 0.6
    1 4 6 0.47
    1 4 6 0.19
    -2 -4 -6 14.54
    -2 -4 -6 16.22
    2 4 6 14.17
    2 4 6 18.7
    -3 -4 -6 27.2
    -3 -4 -6 26.86
    3 4 6 28.13
    3 4 6 27.47
    -4 -4 -6 0.59
    -4 -4 -6 0.83
    4 4 6 0.28
    4 4 6 0.13
    -5 -4 -6 4.41
    -5 -4 -6 5.1
    5 4 6 5.57
    5 4 6 4.72
    -6 -4 -6 26.48
    -6 -4 -6 29.28
    6 4 6 27.14
    -7 -4 -6 1.1
    7 4 6 0.87
    -8 -4 -6 1.2
    8 4 6 1.82
    -2 5 6 2.09
    -1 5 6 -0.03
    0 5 6 25.19
    0 5 6 27.96
    1 5 6 44.03
    1 5 6 44.86
    -2 -5 -6 2.72
    2 5 6 3.12
    2 5 6 2.94
    -3 -5 -6 33.57
    3 5 6 32.41
    3 5 6 30.34
    -4 -5 -6 0.35
    4 5 6 0.72
    4 5 6 0.89
    -5 -5 -6 2.24
    5 5 6 3.39
    5 5 6 2.58
    -6 -5 -6 10.72
    6 5 6 8.94
    6 5 6 9.45
    -7 -5 -6 6.57
    7 5 6 6.86
    -8 -5 -6 0.67
    8 5 6 1.8
    -1 6 6 4.73
    0 6 6 0.63
    1 6 6 17.04
    1 6 6 12.16
    2 6 6 2.44
    2 6 6 3.55
    -3 -6 -6 -0.13
    3 6 6 0.32
    3 6 6 0.29
    -4 -6 -6 -0.22
    4 6 6 0.12
    4 6 6 0.09
    -5 -6 -6 0.42
    5 6 6 0.4
    5 6 6 0.17
    -6 -6 -6 -0.17
    6 6 6 0.53
    6 6 6 0.28
    -7 -6 -6 3.38
    7 6 6 6.24
    -8 -6 -6 2.52
    8 6 6 2.27
    0 7 6 3.17
    1 7 6 3.71
    2 7 6 2.47
    2 7 6 2.94
    -3 -7 -6 -0.05
    3 7 6 0.43
    3 7 6 0.09
    -4 -7 -6 1.6
    4 7 6 1.2
    4 7 6 2.79
    -5 -7 -6 0.8
    5 7 6 1.12
    5 7 6 0.69
    -6 -7 -6 5.09
    6 7 6 5.92
    6 7 6 5.49
    -7 -7 -6 3.02
    7 7 6 2.58
    7 7 6 1.79
    1 8 6 0.27
    2 8 6 1.85
    2 8 6 2.79
    -3 -8 -6 0.19
    3 8 6 0.71
    3 8 6 -0.27
    -4 -8 -6 0.1
    4 8 6 0.05
    4 8 6 0.27
    -5 -8 -6 -0.17
    5 8 6 -0.03
    5 8 6 -0.02
    6 8 6 1.98
    6 8 6 0.65
    3 7 -7 0.17
    -3 -7 7 -0.03
    2 7 -7 0.89
    -2 -7 7 1.29
    1 7 -7 1.02
    -1 -7 7 1.24
    0 7 -7 16.72
    0 -7 7 15.48
    -1 7 -7 0.25
    4 6 -7 1.21
    4 6 -7 0.76
    4 6 -7 1.55
    -4 -6 7 1.23
    -4 -6 7 0.15
    3 6 -7 0.34
    3 6 -7 0.13
    3 6 -7 0.47
    -3 -6 7 0.48
    2 6 -7 1.38
    2 6 -7 1.7
    -2 -6 7 0.59
    1 6 -7 0.04
    1 6 -7 0.21
    -1 -6 7 -0.06
    0 6 -7 20.12
    0 6 -7 22.93
    0 -6 7 19.34
    -1 6 -7 2.33
    -1 6 -7 3.38
    1 -6 7 2.52
    -2 6 -7 4.13
    -2 6 -7 3.58
    -3 6 -7 2.86
    -3 6 -7 3.91
    4 5 -7 0.82
    4 5 -7 1.25
    -4 -5 7 1.7
    -4 -5 7 1.09
    3 5 -7 1.04
    3 5 -7 1.15
    -3 -5 7 0.67
    -3 -5 7 0.57
    2 5 -7 1.4
    2 5 -7 2.61
    2 5 -7 1.77
    -2 -5 7 1.53
    1 5 -7 -0.17
    1 5 -7 -0.15
    -1 -5 7 0.23
    0 5 -7 9.51
    0 5 -7 8.38
    0 -5 7 9.48
    -1 5 -7 13.22
    -1 5 -7 15.4
    1 -5 7 14.34
    -2 5 -7 1.01
    -2 5 -7 1.38
    -3 5 -7 3.55
    -3 5 -7 3.48
    -4 5 -7 0.01
    -4 5 -7 0.23
    5 4 -7 1.22
    5 4 -7 0.71
    -5 -4 7 1.47
    -5 -4 7 1.7
    4 4 -7 10.81
    4 4 -7 11.05
    -4 -4 7 12.91
    -4 -4 7 12.35
    3 4 -7 7.98
    3 4 -7 7.28
    -3 -4 7 9.72
    -3 -4 7 7.88
    2 4 -7 10.55
    2 4 -7 10.74
    -2 -4 7 10.11
    -2 -4 7 10.04
    1 4 -7 16.7
    1 4 -7 15.73
    -1 -4 7 16.81
    0 4 -7 4.44
    0 4 -7 4.61
    0 -4 7 5.69
    -1 4 -7 8.36
    -1 4 -7 6.21
    1 -4 7 7.97
    -2 4 -7 0.07
    -2 4 -7 0.05
    2 -4 7 -0.02
    -3 4 -7 0.45
    -3 4 -7 0.29
    -4 4 -7 0.01
    -4 4 -7 0.06
    -5 4 -7 0.92
    -5 4 -7 1.34
    5 3 -7 0.45
    5 3 -7 0.56
    -5 -3 7 0.03
    -5 -3 7 -0.16
    4 3 -7 1.75
    4 3 -7 2.4
    -4 -3 7 3.2
    -4 -3 7 3.43
    3 3 -7 36.74
    3 3 -7 33.63
    -3 -3 7 33.56
    -3 -3 7 37.32
    2 3 -7 0.2
    2 3 -7 0.27
    -2 -3 7 -0.07
    -2 -3 7 0.11
    1 3 -7 18.9
    1 3 -7 20.01
    -1 -3 7 17.86
    -1 -3 7 20.34
    0 3 -7 75.22
    0 3 -7 77.86
    0 -3 7 73.06
    -1 3 -7 11.73
    -1 3 -7 10.89
    1 -3 7 10.31
    -2 3 -7 2.13
    -2 3 -7 3.63
    -2 3 -7 3.29
    2 -3 7 2.05
    -3 3 -7 0.05
    -3 3 -7 0.1
    -3 3 -7 0.01
    3 -3 7 -0.21
    -4 3 -7 -0.02
    -4 3 -7 0.02
    -5 3 -7 1.21
    -5 3 -7 2.02
    -6 3 -7 5.46
    -6 3 -7 5.56
    5 2 -7 0.68
    5 2 -7 1.08
    -5 -2 7 0.71
    -5 -2 7 1.17
    4 2 -7 -0.1
    4 2 -7 0.28
    -4 -2 7 -0.21
    -4 -2 7 -0.26
    3 2 -7 11.96
    3 2 -7 11.14
    -3 -2 7 12.37
    -3 -2 7 9.06
    2 2 -7 1.19
    2 2 -7 0.69
    -2 -2 7 1.33
    -2 -2 7 0.84
    1 2 -7 0.55
    1 2 -7 0.65
    -1 -2 7 0.81
    -1 -2 7 0.4
    0 2 -7 8.74
    0 2 -7 6.77
    0 2 -7 9.75
    0 -2 7 10.03
    0 -2 7 8.94
    -1 2 -7 6.94
    -1 2 -7 3.85
    -1 2 -7 7.01
    1 -2 7 6.49
    -2 2 -7 3.36
    -2 2 -7 3.88
    -2 2 -7 4.31
    2 -2 7 4.25
    -3 2 -7 4.01
    -3 2 -7 4.28
    3 -2 7 4.22
    -4 2 -7 0.09
    -4 2 -7 -0.06
    -4 2 -7 -0.11
    4 -2 7 -0.26
    -5 2 -7 0.63
    -5 2 -7 0.44
    -5 2 -7 0.19
    -6 2 -7 3.42
    5 1 -7 4.01
    5 1 -7 3.29
    -5 -1 7 4.66
    4 1 -7 5.4
    4 1 -7 6.36
    -4 -1 7 6.96
    -4 -1 7 5.85
    3 1 -7 0.14
    3 1 -7 -0.01
    -3 -1 7 0.25
    -3 -1 7 0.29
    2 1 -7 33.37
    2 1 -7 33.18
    -2 -1 7 29.91
    -2 -1 7 32.85
    1 1 -7 3.54
    1 1 -7 3.72
    -1 -1 7 2.93
    -1 -1 7 2.2
    0 1 -7 16.78
    0 1 -7 13.23
    0 1 -7 16.23
    0 -1 7 12.97
    0 -1 7 13.85
    -1 1 -7 5.02
    -1 1 -7 4.17
    -1 1 -7 4.54
    1 -1 7 4.36
    -2 1 -7 64.29
    -2 1 -7 64.81
    -2 1 -7 67.3
    2 -1 7 66.7
    -3 1 -7 0.65
    -3 1 -7 0.65
    -3 1 -7 1.55
    3 -1 7 1.7
    -4 1 -7 21.98
    -4 1 -7 23.53
    4 -1 7 24.19
    -5 1 -7 11.84
    -5 1 -7 13.98
    -6 1 -7 2.04
    -6 1 -7 2.49
    -7 1 -7 9.06
    5 0 -7 1.12
    -5 0 7 1.42
    4 0 -7 8.46
    4 0 -7 12.15
    -4 0 7 10.52
    -4 0 7 11.09
    3 0 -7 0.65
    3 0 -7 0.32
    -3 0 7 1.2
    -3 0 7 1.12
    2 0 -7 34.14
    2 0 -7 33.9
    -2 0 7 32.66
    -2 0 7 31.55
    1 0 -7 0.11
    1 0 -7 0.29
    1 0 -7 0.83
    -1 0 7 0.19
    -1 0 7 0.17
    0 0 -7 1.35
    0 0 -7 0.63
    0 0 -7 0.69
    0 0 7 0.93
    0 0 7 1.61
    -1 0 -7 0.99
    -1 0 -7 0.67
    1 0 7 1.31
    1 0 7 1
    -2 0 -7 7.42
    -2 0 -7 7.25
    2 0 7 7.18
    -3 0 -7 51.81
    -3 0 -7 49.78
    3 0 7 52.23
    -4 0 -7 25.35
    -4 0 -7 24.4
    4 0 7 24.78
    -5 0 -7 19.3
    -5 0 -7 17.28
    5 0 7 18.98
    -6 0 -7 0.35
    -6 0 -7 0.43
    -7 0 -7 2.65
    -7 0 -7 2.48
    4 -1 -7 9.1
    4 -1 -7 11.2
    -4 1 7 10.02
    -4 1 7 11.19
    3 -1 -7 6.52
    3 -1 -7 8.84
    -3 1 7 6.88
    -3 1 7 7.4
    2 -1 -7 3.86
    -2 1 7 4.09
    -2 1 7 2.68
    1 -1 -7 4.95
    1 -1 -7 3.24
    -1 1 7 4.18
    -1 1 7 5.45
    0 -1 -7 3.99
    0 -1 -7 4.27
    0 1 7 4.35
    0 1 7 4.24
    -1 -1 -7 3.08
    -1 -1 -7 2.46
    1 1 7 2.95
    1 1 7 3.14
    -2 -1 -7 20.25
    -2 -1 -7 23.26
    2 1 7 23.58
    2 1 7 21.78
    -3 -1 -7 37.13
    -3 -1 -7 39.54
    3 1 7 40.09
    -4 -1 -7 49.22
    -4 -1 -7 48.75
    4 1 7 47.68
    -5 -1 -7 7.48
    -5 -1 -7 9.28
    5 1 7 7.34
    -6 -1 -7 1.79
    -6 -1 -7 2.11
    6 1 7 1.74
    -7 -1 -7 1.04
    -7 -1 -7 1.34
    -8 -1 -7 0.55
    -8 -1 -7 0.67
    4 -2 -7 1.25
    4 -2 -7 2.03
    -4 2 7 3.34
    3 -2 -7 10.96
    -3 2 7 13.19
    2 -2 -7 4.74
    -2 2 7 6.27
    -2 2 7 6.78
    1 -2 -7 6.65
    -1 2 7 6.51
    -1 2 7 7.03
    0 -2 -7 12.12
    0 2 7 13.45
    0 2 7 11.19
    -1 -2 -7 0.78
    -1 -2 -7 0.56
    1 2 7 0.81
    1 2 7 0.55
    -2 -2 -7 26.62
    -2 -2 -7 22.2
    2 2 7 24.86
    2 2 7 25.17
    -3 -2 -7 26.45
    -3 -2 -7 25.9
    3 2 7 28.8
    3 2 7 30.52
    -4 -2 -7 0.9
    -4 -2 -7 0.35
    4 2 7 1.33
    -5 -2 -7 4.11
    -5 -2 -7 3.82
    5 2 7 4.32
    -6 -2 -7 1.47
    -6 -2 -7 0.17
    6 2 7 0.75
    -7 -2 -7 0.93
    -7 -2 -7 1.32
    -8 -2 -7 0.12
    -8 -2 -7 -0.21
    3 -3 -7 4.44
    -3 3 7 4.29
    2 -3 -7 0.05
    -2 3 7 -0.29
    1 -3 -7 18.42
    -1 3 7 14.84
    -1 3 7 18.28
    0 -3 -7 17.19
    0 3 7 17.96
    0 3 7 19.35
    -1 -3 -7 13
    -1 -3 -7 13.39
    1 3 7 11.85
    1 3 7 16.26
    -2 -3 -7 6.4
    -2 -3 -7 9.4
    2 3 7 7.55
    2 3 7 7.62
    -3 -3 -7 11.66
    -3 -3 -7 12.85
    3 3 7 12.81
    3 3 7 10.63
    -4 -3 -7 6.83
    -4 -3 -7 6.34
    4 3 7 6.4
    -5 -3 -7 9.73
    -5 -3 -7 11.11
    5 3 7 13.49
    -6 -3 -7 0.6
    -6 -3 -7 0.56
    6 3 7 1.27
    -7 -3 -7 5.7
    -7 -3 -7 2.98
    7 3 7 4.7
    -8 -3 -7 0.64
    -8 -3 -7 1.72
    3 -4 -7 6.69
    -3 4 7 8.29
    2 -4 -7 6.24
    -2 4 7 5.78
    1 -4 -7 37.53
    -1 4 7 33.37
    0 -4 -7 5.49
    0 4 7 6.6
    0 4 7 6.73
    -1 -4 -7 12.8
    1 4 7 11.64
    1 4 7 10.51
    -2 -4 -7 11.67
    -2 -4 -7 10.02
    2 4 7 13.25
    2 4 7 11.78
    -3 -4 -7 0.13
    3 4 7 0.5
    3 4 7 0.41
    -4 -4 -7 6.72
    4 4 7 8.11
    4 4 7 8.49
    -5 -4 -7 10.36
    5 4 7 6.91
    -6 -4 -7 7.95
    6 4 7 7.53
    -7 -4 -7 0.01
    7 4 7 0.3
    -8 -4 -7 2.01
    8 4 7 2.04
    -2 5 7 0.03
    -1 5 7 4.59
    0 5 7 28.38
    0 5 7 31.82
    1 5 7 4.96
    1 5 7 2.79
    -2 -5 -7 9.87
    2 5 7 7.81
    2 5 7 9.26
    -3 -5 -7 1.03
    3 5 7 0.08
    3 5 7 0.3
    -4 -5 -7 -0.03
    4 5 7 0.21
    4 5 7 0.17
    -5 -5 -7 0.54
    5 5 7 0.63
    5 5 7 -0.1
    -6 -5 -7 4.84
    6 5 7 4.22
    -7 -5 -7 1.34
    7 5 7 1.13
    -8 -5 -7 0.5
    8 5 7 0.91
    -1 6 7 0.53
    0 6 7 1.23
    1 6 7 4.58
    1 6 7 3.3
    -2 -6 -7 8.05
    2 6 7 7.77
    2 6 7 7.44
    -3 -6 -7 -0.12
    3 6 7 -0.24
    3 6 7 -0.04
    -4 -6 -7 0.91
    4 6 7 2.21
    4 6 7 1.49
    -5 -6 -7 1.92
    5 6 7 4.4
    5 6 7 3
    -6 -6 -7 4.2
    6 6 7 4.51
    6 6 7 5.83
    -7 -6 -7 0.06
    7 6 7 -0.25
    -8 -6 -7 5.09
    8 6 7 3.96
    1 7 7 0.04
    2 7 7 19.4
    2 7 7 18.14
    -3 -7 -7 0.59
    3 7 7 1.17
    3 7 7 0.14
    -4 -7 -7 3.4
    4 7 7 4.97
    4 7 7 4.22
    -5 -7 -7 3.12
    5 7 7 4.44
    5 7 7 3.78
    -6 -7 -7 0.77
    6 7 7 0.77
    6 7 7 0.83
    -7 -7 -7 1.24
    7 7 7 1.58
    -3 -8 -7 0.75
    3 8 7 0.76
    3 8 7 1.06
    -4 -8 -7 0.25
    4 8 7 0.1
    4 8 7 0.3
    -5 -8 -7 3.31
    5 8 7 3.75
    5 8 7 1.63
    -6 -8 -7 0.27
    6 8 7 0.78
    6 8 7 0.34
    2 6 -8 1.14
    2 6 -8 0.07
    -2 -6 8 1.22
    1 6 -8 3.91
    1 6 -8 2.02
    -1 -6 8 4.19
    0 6 -8 1.04
    0 6 -8 2.21
    0 -6 8 1.57
    -1 6 -8 11.47
    -1 6 -8 13.04
    1 -6 8 11.15
    -2 6 -8 4.73
    -2 6 -8 6.34
    3 5 -8 2.36
    3 5 -8 6.03
    -3 -5 8 4.79
    2 5 -8 0.05
    2 5 -8 0.11
    -2 -5 8 0.09
    1 5 -8 5.17
    1 5 -8 6.38
    -1 -5 8 4.02
    0 5 -8 3.23
    0 5 -8 3.2
    0 -5 8 2.53
    -1 5 -8 3.76
    -1 5 -8 4.32
    1 -5 8 6.31
    -2 5 -8 3.19
    -2 5 -8 2.14
    -3 5 -8 0.41
    -3 5 -8 -0.33
    4 4 -8 2.84
    4 4 -8 3.89
    -4 -4 8 5.57
    -4 -4 8 5.94
    3 4 -8 0.72
    3 4 -8 0.99
    -3 -4 8 0.33
    -3 -4 8 1.13
    2 4 -8 0.35
    2 4 -8 0.84
    -2 -4 8 0.23
    1 4 -8 0.89
    1 4 -8 0.6
    -1 -4 8 0.85
    0 4 -8 0.49
    0 4 -8 0.75
    0 -4 8 0.28
    -1 4 -8 0.01
    -1 4 -8 0.11
    1 -4 8 0.15
    -2 4 -8 6.56
    -2 4 -8 6.3
    2 -4 8 5.46
    -3 4 -8 -0.14
    -3 4 -8 0.3
    -4 4 -8 1.77
    -4 4 -8 1.92
    4 3 -8 3.24
    4 3 -8 3.8
    -4 -3 8 5.07
    -4 -3 8 2.38
    3 3 -8 0.1
    3 3 -8 -0.1
    -3 -3 8 0.05
    -3 -3 8 -0.34
    2 3 -8 0.95
    2 3 -8 1.6
    -2 -3 8 1.16
    -2 -3 8 2.33
    1 3 -8 -0.11
    1 3 -8 -0.31
    -1 -3 8 -0.03
    0 3 -8 0.68
    0 3 -8 0.46
    0 -3 8 1.79
    -1 3 -8 1.01
    -1 3 -8 1.02
    1 -3 8 1.21
    -2 3 -8 5.69
    -2 3 -8 4.64
    2 -3 8 5.46
    -3 3 -8 0.11
    -3 3 -8 0.52
    -3 3 -8 0.36
    3 -3 8 0.07
    -4 3 -8 3.49
    -4 3 -8 2.49
    -5 3 -8 0.06
    4 2 -8 0.27
    4 2 -8 -0.3
    -4 -2 8 -0.17
    -4 -2 8 0.23
    3 2 -8 0.04
    3 2 -8 0.06
    -3 -2 8 0.04
    -3 -2 8 -0.06
    2 2 -8 17.21
    2 2 -8 18.97
    -2 -2 8 18.53
    -2 -2 8 13.9
    1 2 -8 11.87
    1 2 -8 13.03
    -1 -2 8 11.47
    -1 -2 8 9.62
    0 2 -8 3.7
    0 2 -8 4.91
    0 -2 8 5.31
    -1 2 -8 36.96
    -1 2 -8 39.22
    -1 2 -8 36.53
    1 -2 8 38.12
    -2 2 -8 0
    -2 2 -8 0
    2 -2 8 -0.05
    -3 2 -8 4.31
    -3 2 -8 4.57
    3 -2 8 2.96
    -4 2 -8 1.2
    -4 2 -8 1.89
    4 -2 8 1.22
    -5 2 -8 0.78
    -5 2 -8 2.49
    -6 2 -8 0.75
    4 1 -8 0.75
    4 1 -8 0.06
    -4 -1 8 0.22
    -4 -1 8 0.25
    3 1 -8 10.61
    3 1 -8 10.62
    -3 -1 8 14
    -3 -1 8 10.97
    2 1 -8 19.91
    2 1 -8 21.12
    -2 -1 8 21.36
    -2 -1 8 21.03
    1 1 -8 52.61
    1 1 -8 52.22
    -1 -1 8 55.33
    -1 -1 8 53.75
    0 1 -8 1.85
    0 1 -8 1.39
    0 -1 8 2.59
    0 -1 8 1.55
    -1 1 -8 32
    -1 1 -8 31.02
    1 -1 8 30.7
    -2 1 -8 54.91
    -2 1 -8 53.86
    2 -1 8 49.99
    -3 1 -8 -0.13
    -3 1 -8 -0.17
    3 -1 8 0.1
    -4 1 -8 2.35
    -4 1 -8 1.7
    4 -1 8 1.29
    -5 1 -8 3.47
    -5 1 -8 3.4
    -6 1 -8 0.4
    -6 1 -8 -0.03
    -7 1 -8 8.58
    4 0 -8 1.88
    -4 0 8 1.96
    3 0 -8 11.21
    -3 0 8 14.82
    -3 0 8 13.5
    2 0 -8 0.2
    -2 0 8 0.12
    -2 0 8 0.34
    1 0 -8 12.26
    1 0 -8 15.63
    -1 0 8 17.02
    -1 0 8 15.19
    0 0 -8 -0.17
    0 0 -8 0.38
    0 0 8 -0.06
    0 0 8 0.02
    -1 0 -8 1.21
    -1 0 -8 0.46
    1 0 8 0.6
    -2 0 -8 11.68
    -2 0 -8 13.11
    2 0 8 13.45
    -3 0 -8 15.78
    -3 0 -8 15.84
    3 0 8 16.48
    -4 0 -8 0.46
    -4 0 -8 0.04
    4 0 8 0.52
    -5 0 -8 25.56
    -5 0 -8 26.93
    5 0 8 29.48
    -6 0 -8 0.18
    -6 0 -8 -0.08
    -7 0 -8 2.27
    -7 0 -8 3.19
    3 -1 -8 14.26
    -3 1 8 17.06
    2 -1 -8 3.77
    -2 1 8 3.04
    -2 1 8 5.89
    1 -1 -8 12.06
    -1 1 8 16.21
    -1 1 8 13.08
    0 -1 -8 1.06
    0 -1 -8 0.53
    0 1 8 0.15
    0 1 8 1.26
    -1 -1 -8 27.34
    -1 -1 -8 25.71
    1 1 8 30.26
    1 1 8 27.31
    -2 -1 -8 -0.08
    -2 -1 -8 0
    2 1 8 0.19
    -3 -1 -8 82.75
    -3 -1 -8 80.97
    3 1 8 82.38
    -4 -1 -8 22.67
    -4 -1 -8 21.17
    4 1 8 23.95
    -5 -1 -8 7.68
    -5 -1 -8 9.53
    5 1 8 8.81
    -6 -1 -8 9.39
    -6 -1 -8 8.49
    6 1 8 6.94
    -7 -1 -8 0.71
    -7 -1 -8 0.83
    3 -2 -8 1.45
    -3 2 8 2.07
    2 -2 -8 10.62
    -2 2 8 7.41
    -2 2 8 10.36
    1 -2 -8 4.12
    -1 2 8 3.86
    -1 2 8 5.2
    0 -2 -8 3.16
    0 -2 -8 3.62
    0 2 8 2.31
    0 2 8 4.14
    -1 -2 -8 24.44
    -1 -2 -8 28.28
    1 2 8 28.53
    1 2 8 25.86
    -2 -2 -8 0.21
    -2 -2 -8 0.72
    2 2 8 1.39
    2 2 8 1.27
    -3 -2 -8 7.17
    -3 -2 -8 6.65
    3 2 8 5.73
    -4 -2 -8 25.39
    -4 -2 -8 29.9
    4 2 8 28.83
    -5 -2 -8 0.07
    -5 -2 -8 0.19
    5 2 8 0.13
    -6 -2 -8 8.85
    -6 -2 -8 6.81
    6 2 8 8.7
    -7 -2 -8 -0.02
    -7 -2 -8 0.22
    -8 -2 -8 -0.24
    -8 -2 -8 0.71
    2 -3 -8 5.57
    -2 3 8 4.12
    1 -3 -8 0.93
    -1 3 8 1.18
    -1 3 8 0.59
    0 -3 -8 1.6
    0 3 8 0.88
    0 3 8 0.39
    -1 -3 -8 17.34
    -1 -3 -8 17.02
    1 3 8 14.9
    1 3 8 16.26
    -2 -3 -8 1.2
    -2 -3 -8 0.79
    2 3 8 1.21
    2 3 8 1
    -3 -3 -8 0.79
    -3 -3 -8 0.36
    3 3 8 0.92
    3 3 8 0.44
    -4 -3 -8 7.8
    -4 -3 -8 9.26
    4 3 8 8.34
    -5 -3 -8 0.21
    -5 -3 -8 0.56
    5 3 8 0.49
    -6 -3 -8 4.55
    -6 -3 -8 4.75
    6 3 8 5.66
    -7 -3 -8 0.15
    -7 -3 -8 0.11
    7 3 8 0.27
    -8 -3 -8 0.72
    -8 -3 -8 0.21
    -2 4 8 0.09
    -1 4 8 4.27
    0 4 8 0.5
    0 4 8 -0.01
    -1 -4 -8 0.13
    1 4 8 0.29
    1 4 8 -0.15
    -2 -4 -8 5.36
    2 4 8 5.05
    2 4 8 4.88
    -3 -4 -8 0.32
    3 4 8 0.19
    3 4 8 0.34
    -4 -4 -8 2.49
    4 4 8 2.1
    -5 -4 -8 7.47
    5 4 8 9.58
    -6 -4 -8 0.36
    6 4 8 0.14
    -7 -4 -8 0.06
    7 4 8 0.08
    -8 -4 -8 -0.11
    8 4 8 -0.14
    -1 5 8 -0.21
    0 5 8 2.81
    1 5 8 0.64
    1 5 8 1.12
    -2 -5 -8 5.43
    2 5 8 6.35
    2 5 8 10.04
    -3 -5 -8 0.14
    3 5 8 0.38
    3 5 8 0.1
    -4 -5 -8 -0.29
    4 5 8 -0.01
    4 5 8 0.29
    -5 -5 -8 3.4
    5 5 8 1.71
    -6 -5 -8 0.03
    6 5 8 -0.4
    -7 -5 -8 -0.02
    7 5 8 -0.03
    0 6 8 6.37
    1 6 8 42.53
    1 6 8 48.71
    -2 -6 -8 0.66
    2 6 8 0.32
    2 6 8 0.79
    -3 -6 -8 12.79
    3 6 8 14.53
    3 6 8 12.71
    -4 -6 -8 3.65
    4 6 8 5.22
    4 6 8 2.66
    -5 -6 -8 0.36
    5 6 8 0.37
    5 6 8 0.74
    -6 -6 -8 0.36
    6 6 8 -0.34
    -7 -6 -8 10.89
    7 6 8 11.74
    -2 -7 -8 4.77
    2 7 8 6.79
    2 7 8 5.42
    -3 -7 -8 0.42
    3 7 8 0.59
    3 7 8 0.63
    -4 -7 -8 0.12
    4 7 8 0.56
    4 7 8 1.33
    -5 -7 -8 0.38
    5 7 8 0.52
    5 7 8 0.49
    -6 -7 -8 0.34
    6 7 8 0.74
    2 5 -9 4.91
    2 5 -9 5.24
    -2 -5 9 6.55
    1 5 -9 -0.06
    1 5 -9 -0.01
    -1 -5 9 0.02
    0 5 -9 3.24
    0 5 -9 3.66
    0 -5 9 2.75
    -1 5 -9 0.81
    -1 5 -9 1.49
    1 -5 9 0.82
    -2 5 -9 1.56
    -2 5 -9 1.77
    3 4 -9 1.15
    3 4 -9 1.72
    -3 -4 9 1.83
    2 4 -9 6.21
    2 4 -9 6.42
    -2 -4 9 5.21
    1 4 -9 1.85
    1 4 -9 1.74
    -1 -4 9 1.5
    0 4 -9 0.29
    0 4 -9 -0.16
    0 -4 9 -0.14
    -1 4 -9 8.02
    1 -4 9 10.49
    -2 4 -9 1.38
    2 -4 9 1.53
    -3 4 -9 10.45
    -4 4 -9 0.65
    3 3 -9 -0.02
    3 3 -9 0.42
    -3 -3 9 0.97
    -3 -3 9 0.49
    2 3 -9 1.14
    2 3 -9 0.85
    -2 -3 9 0.7
    1 3 -9 2.05
    -1 -3 9 2.1
    0 3 -9 1.33
    0 -3 9 0.63
    -1 3 -9 8.73
    1 -3 9 11.38
    -2 3 -9 3.96
    2 -3 9 5.57
    -3 3 -9 6.76
    3 -3 9 5.51
    -4 3 -9 0.22
    -4 3 -9 -0.1
    -5 3 -9 0.03
    3 2 -9 6.3
    -3 -2 9 5.05
    -3 -2 9 3.86
    2 2 -9 11.56
    -2 -2 9 10.69
    -2 -2 9 8.73
    1 2 -9 12.74
    -1 -2 9 11.98
    0 2 -9 6.54
    0 -2 9 8.04
    -1 2 -9 0.7
    1 -2 9 0.19
    -2 2 -9 1.04
    -2 2 -9 0.94
    2 -2 9 1.52
    -3 2 -9 2.36
    -3 2 -9 1.81
    3 -2 9 2.74
    -4 2 -9 2.21
    -4 2 -9 1.55
    4 -2 9 2.09
    -5 2 -9 1.13
    -5 2 -9 0.96
    3 1 -9 5.55
    -3 -1 9 8.65
    -3 -1 9 8.04
    2 1 -9 18.47
    -2 -1 9 20.76
    -2 -1 9 16.01
    1 1 -9 6.02
    -1 -1 9 3.9
    -1 -1 9 6.31
    0 1 -9 1.43
    0 -1 9 2.1
    -1 1 -9 4.48
    -1 1 -9 3.07
    1 -1 9 2.47
    -2 1 -9 0.93
    -2 1 -9 0.97
    2 -1 9 1.32
    -3 1 -9 0.3
    -3 1 -9 0.32
    3 -1 9 0.71
    -4 1 -9 12.79
    -4 1 -9 13.37
    4 -1 9 11.38
    -5 1 -9 3.08
    -5 1 -9 2.97
    -6 1 -9 10.94
    -6 1 -9 12.16
    3 0 -9 2.07
    -3 0 9 2.96
    -3 0 9 0.58
    2 0 -9 7.72
    -2 0 9 6.69
    -2 0 9 8.57
    1 0 -9 2.28
    -1 0 9 2.42
    -1 0 9 1.47
    0 0 -9 19.86
    0 0 -9 18.73
    0 0 9 20.67
    0 0 9 25.18
    -1 0 -9 -0.02
    -1 0 -9 -0.07
    1 0 9 0.38
    -2 0 -9 22.89
    -2 0 -9 26.79
    2 0 9 21.24
    -3 0 -9 0.45
    -3 0 -9 -0.09
    3 0 9 0.76
    -4 0 -9 21.85
    -4 0 -9 26.02
    4 0 9 27.72
    -5 0 -9 1.46
    -5 0 -9 0.81
    5 0 9 1.27
    -6 0 -9 4.51
    -6 0 -9 4.61
    -7 0 -9 0.05
    -7 0 -9 -0.1
    2 -1 -9 2.54
    -2 1 9 4.31
    -2 1 9 2.22
    1 -1 -9 0.2
    1 -1 -9 0.49
    -1 1 9 0.6
    -1 1 9 0
    0 -1 -9 30.51
    0 -1 -9 34.63
    0 1 9 34.31
    0 1 9 34.08
    -1 -1 -9 0.75
    -1 -1 -9 0.5
    1 1 9 0.11
    -2 -1 -9 16.39
    -2 -1 -9 14.22
    2 1 9 18.28
    -3 -1 -9 19.79
    -3 -1 -9 20.24
    3 1 9 18.72
    -4 -1 -9 1.18
    -4 -1 -9 1.37
    4 1 9 0.69
    -5 -1 -9 0.88
    -5 -1 -9 0.91
    5 1 9 1.24
    -6 -1 -9 0.11
    -6 -1 -9 0.2
    6 1 9 -0.03
    -7 -1 -9 0
    -7 -1 -9 0.45
    2 -2 -9 2.26
    -2 2 9 3.21
    1 -2 -9 3.44
    -1 2 9 3.34
    -1 2 9 3.22
    0 -2 -9 9.14
    0 -2 -9 9.6
    0 2 9 9.79
    0 2 9 11.32
    -1 -2 -9 -0.06
    -1 -2 -9 0.29
    1 2 9 0.09
    1 2 9 0.09
    -2 -2 -9 5.51
    -2 -2 -9 7.12
    2 2 9 6.47
    -3 -2 -9 1.38
    -3 -2 -9 0.42
    3 2 9 1.44
    -4 -2 -9 0.09
    -4 -2 -9 0.03
    4 2 9 -0.18
    -5 -2 -9 3.64
    -5 -2 -9 3.05
    5 2 9 2.97
    -6 -2 -9 0.93
    -6 -2 -9 2.21
    6 2 9 1.81
    -7 -2 -9 -0.12
    -7 -2 -9 0.19
    7 2 9 0.03
    1 -3 -9 1.14
    -1 3 9 1
    -1 3 9 0.78
    0 -3 -9 1.14
    0 -3 -9 0.55
    0 3 9 1.9
    0 3 9 1.86
    -1 -3 -9 0.32
    -1 -3 -9 0.77
    1 3 9 0.12
    1 3 9 0.21
    -2 -3 -9 7.34
    -2 -3 -9 7.34
    2 3 9 8.36
    2 3 9 8.13
    -3 -3 -9 3.32
    -3 -3 -9 3.07
    3 3 9 1.67
    -4 -3 -9 0.33
    -4 -3 -9 0.1
    4 3 9 0.08
    -5 -3 -9 26.64
    -5 -3 -9 19.28
    5 3 9 25.54
    -6 -3 -9 1.5
    -6 -3 -9 2.2
    6 3 9 3.41
    -7 -3 -9 2.12
    -7 -3 -9 2.46
    7 3 9 3.02
    -1 4 9 -0.05
    0 4 9 0.3
    0 4 9 0.12
    -1 -4 -9 7.46
    1 4 9 7.11
    1 4 9 5.39
    -2 -4 -9 1.22
    2 4 9 1.08
    2 4 9 0.84
    -3 -4 -9 8.52
    3 4 9 8.63
    3 4 9 9.37
    -4 -4 -9 1.51
    4 4 9 1.5
    -5 -4 -9 1.89
    5 4 9 2.98
    -6 -4 -9 3.64
    6 4 9 4.55
    -7 -4 -9 -0.03
    7 4 9 0.79
    0 5 9 1.1
    -1 -5 -9 1.07
    1 5 9 1.64
    1 5 9 0.89
    -2 -5 -9 1.5
    2 5 9 1.11
    2 5 9 0.66
    -3 -5 -9 1.09
    3 5 9 2.37
    3 5 9 2.06
    -4 -5 -9 2.1
    4 5 9 2.04
    -5 -5 -9 0.63
    5 5 9 -0.15
    -6 -5 -9 1.93
    6 5 9 1.88
    -7 -5 -9 0.26
    7 5 9 0.83
    -2 -6 -9 4.85
    2 6 9 6.25
    2 6 9 6.29
    -3 -6 -9 0.48
    3 6 9 0.62
    3 6 9 1.27
    -4 -6 -9 0.32
    4 6 9 0.44
    4 6 9 0.58
    -5 -6 -9 0.24
    5 6 9 0.06
    -6 -6 -9 3.17
    6 6 9 4.72
    1 4 -10 0.63
    -1 -4 10 0.22
    0 4 -10 0.08
    0 -4 10 0.28
    -1 4 -10 0.05
    1 -4 10 0.1
    -2 4 -10 17.78
    2 -4 10 19.63
    1 3 -10 0.05
    -1 -3 10 0.44
    0 3 -10 12.89
    0 -3 10 13.58
    -1 3 -10 0.13
    1 -3 10 0.22
    -2 3 -10 8.63
    2 -3 10 11.09
    -3 3 -10 0.17
    3 -3 10 -0.38
    -4 3 -10 2.05
    2 2 -10 18.25
    -2 -2 10 15.4
    1 2 -10 -0.16
    -1 -2 10 -0.01
    0 2 -10 22.89
    0 -2 10 28.61
    -1 2 -10 0.83
    1 -2 10 1.31
    -2 2 -10 2.25
    2 -2 10 2.25
    -3 2 -10 6.56
    -3 2 -10 5.07
    3 -2 10 5.08
    -4 2 -10 2.86
    -4 2 -10 2.63
    4 -2 10 2.16
    -5 2 -10 4.97
    -5 2 -10 6.66
    2 1 -10 8.41
    -2 -1 10 9.58
    -2 -1 10 10.35
    1 1 -10 1.5
    -1 -1 10 0.56
    0 1 -10 8.33
    0 -1 10 6.84
    -1 1 -10 2.37
    1 -1 10 2.3
    -2 1 -10 0.69
    -2 1 -10 0.1
    2 -1 10 0.12
    -3 1 -10 14.63
    -3 1 -10 10.18
    3 -1 10 11.46
    -4 1 -10 3.04
    -4 1 -10 3.02
    4 -1 10 3.88
    -5 1 -10 5.07
    -5 1 -10 6.07
    5 -1 10 5.38
    2 0 -10 3.86
    -2 0 10 5.23
    -2 0 10 5.96
    1 0 -10 18.94
    -1 0 10 16.5
    -1 0 10 18.47
    0 0 -10 0.01
    0 0 10 0.01
    -1 0 -10 7.53
    -1 0 -10 5.39
    1 0 10 6.81
    -2 0 -10 0.07
    -2 0 -10 0.28
    2 0 10 -0.05
    -3 0 -10 0.07
    -3 0 -10 0.14
    3 0 10 0.48
    -4 0 -10 3.41
    -4 0 -10 3.77
    4 0 10 3.95
    -5 0 -10 4.17
    -5 0 -10 4.03
    5 0 10 3.91
    -6 0 -10 0.4
    -6 0 -10 0.14
    1 -1 -10 11.68
    -1 1 10 12.2
    -1 1 10 15.08
    0 -1 -10 1.99
    0 -1 -10 1.98
    0 1 10 0.81
    -1 -1 -10 1.52
    -1 -1 -10 0.45
    1 1 10 0.41
    -2 -1 -10 0.04
    -2 -1 -10 0.4
    2 1 10 -0.14
    -3 -1 -10 3.5
    -3 -1 -10 3.48
    3 1 10 3.87
    -4 -1 -10 2.7
    -4 -1 -10 3.82
    4 1 10 3.73
    -5 -1 -10 7.99
    -5 -1 -10 5.52
    5 1 10 6.19
    -6 -1 -10 0.3
    -6 -1 -10 -0.03
    6 1 10 0.46
    1 -2 -10 2.43
    1 -2 -10 1.98
    -1 2 10 0.99
    -1 2 10 1.94
    0 -2 -10 0.38
    0 -2 -10 0.16
    0 2 10 0.06
    0 2 10 0.27
    -1 -2 -10 8.64
    -1 -2 -10 8
    1 2 10 6.6
    -2 -2 -10 0.16
    -2 -2 -10 0.17
    2 2 10 0.06
    -3 -2 -10 2.99
    -3 -2 -10 4.6
    3 2 10 2.85
    -4 -2 -10 2.65
    -4 -2 -10 2.64
    4 2 10 3.57
    -5 -2 -10 0.56
    -5 -2 -10 1.51
    5 2 10 0.21
    -6 -2 -10 2.59
    -6 -2 -10 2.1
    6 2 10 3.38
    0 -3 -10 0.55
    0 -3 -10 0.43
    0 3 10 0.56
    0 3 10 0.8
    -1 -3 -10 3.02
    -1 -3 -10 4.31
    1 3 10 3.08
    1 3 10 3.39
    -2 -3 -10 6.64
    -2 -3 -10 7.33
    2 3 10 6.59
    -3 -3 -10 0.18
    -3 -3 -10 0.25
    3 3 10 0.41
    -4 -3 -10 20.3
    -4 -3 -10 22.59
    4 3 10 21.63
    -5 -3 -10 22.55
    -5 -3 -10 21.05
    5 3 10 24.38
    -6 -3 -10 0.76
    -6 -3 -10 1.19
    6 3 10 -0.13
    -1 -4 -10 0.18
    1 4 10 0.67
    1 4 10 0.66
    -2 -4 -10 4.34
    2 4 10 7.12
    2 4 10 7.22
    -3 -4 -10 -0.07
    3 4 10 0.06
    -4 -4 -10 3.22
    4 4 10 4.96
    -5 -4 -10 3.99
    5 4 10 4.72
    -6 -4 -10 0.14
    6 4 10 0.17
    -2 -5 -10 8.66
    2 5 10 9.7
    2 5 10 7.8
    -3 -5 -10 1.5
    3 5 10 0.54
    -4 -5 -10 6.43
    4 5 10 7.27
    -5 -5 -10 1.09
    5 5 10 0.94
    0 2 -11 0
    0 -2 11 -0.07
    -1 2 -11 0.17
    1 -2 11 0.41
    -2 2 -11 0.14
    2 -2 11 0.27
    -3 2 -11 0.73
    3 -2 11 2.49
    0 1 -11 0.88
    0 -1 11 0.47
    -1 1 -11 6.83
    1 -1 11 5.86
    -2 1 -11 3.4
    2 -1 11 3.94
    -3 1 -11 1.87
    -3 1 -11 1.63
    3 -1 11 1.05
    -4 1 -11 1.22
    -4 1 -11 1.67
    4 -1 11 2.37
    0 0 -11 5.01
    0 0 11 4.63
    -1 0 -11 3.1
    1 0 11 4.76
    -2 0 -11 2.23
    -2 0 -11 1.97
    2 0 11 1.98
    -3 0 -11 0.57
    -3 0 -11 0.59
    3 0 11 0.22
    -4 0 -11 2.25
    -4 0 -11 0.98
    4 0 11 1.77
    -5 0 -11 -0.35
    -5 0 -11 0.11
    5 0 11 -0.11
    0 -1 -11 3.62
    0 1 11 5.37
    -1 -1 -11 -0.07
    -1 -1 -11 0.67
    1 1 11 0.51
    -2 -1 -11 0.3
    -2 -1 -11 0.53
    2 1 11 0.92
    -3 -1 -11 0.21
    -3 -1 -11 0.61
    3 1 11 0.48
    -4 -1 -11 2.33
    -4 -1 -11 3.42
    4 1 11 2.13
    -5 -1 -11 -0.01
    -5 -1 -11 -0.04
    5 1 11 -0.25
    -1 -2 -11 2.03
    -1 -2 -11 1.76
    1 2 11 2.37
    -2 -2 -11 0.33
    -2 -2 -11 0.22
    2 2 11 0.46
    -3 -2 -11 -0.36
    -3 -2 -11 0.23
    3 2 11 -0.11
    -4 -2 -11 0.45
    -4 -2 -11 0.12
    4 2 11 0.21
    -5 -2 -11 -0.35
    -5 -2 -11 0.45
    5 2 11 0.41
    -2 -3 -11 0.32
    -2 -3 -11 -0.29
    2 3 11 0.62
    -3 -3 -11 0.94
    3 3 11 0.73
    -4 -3 -11 1.18
    4 3 11 2.06
    -5 -3 -11 -0.07
    5 3 11 -0.17
    -3 -4 -11 8.06
    3 4 11 9.38
    -4 -4 -11 0.17
    4 4 11 0.23
_refine_special_details     ?
_reflns_number_total     1963
_reflns_number_gt     1564
_reflns_threshold_expression     'I > 2\s(I)'
_refine_ls_structure_factor_coef     Fsqd
_refine_ls_matrix_type     full
_refine_ls_R_factor_all     0.0653
_refine_ls_R_factor_gt     0.0532
_refine_ls_wR_factor_gt     0.1416
_refine_ls_wR_factor_ref     0.1556
_refine_ls_goodness_of_fit_ref     1.089
_refine_ls_restrained_S_all     1.089
_refine_ls_number_reflns     1963
_refine_ls_number_parameters     132
_refine_ls_number_restraints     1
_refine_ls_hydrogen_treatment     mixed
_refine_ls_weighting_scheme     calc
_refine_ls_weighting_details
              'w=1/[\s^2^(Fo^2^)+(0.0902P)^2^+0.1120P] where P=(Fo^2^+2Fc^2^)/3'
_atom_sites_solution_hydrogens     mixed
_atom_sites_solution_primary     direct
_atom_sites_solution_secondary     ?
_refine_ls_shift/su_max     0.000
_refine_ls_shift/su_mean     0.000
_refine_diff_density_max     0.595
_refine_diff_density_min     -0.256
_refine_ls_extinction_method     none
_refine_ls_extinction_coef     .
loop_
    _atom_type_symbol
    _atom_type_description
    _atom_type_scat_dispersion_real
    _atom_type_scat_dispersion_imag
    _atom_type_scat_source
    'C' 'C' 0.0033 0.0016
                         'International Tables Vol C Tables 4.2.6.8 and 6.1.1.4'
    'H' 'H' 0.0000 0.0000
                         'International Tables Vol C Tables 4.2.6.8 and 6.1.1.4'
    'N' 'N' 0.0061 0.0033
                         'International Tables Vol C Tables 4.2.6.8 and 6.1.1.4'
    'O' 'O' 0.0106 0.0060
                         'International Tables Vol C Tables 4.2.6.8 and 6.1.1.4'
    'S' 'S' 0.1246 0.1234
                         'International Tables Vol C Tables 4.2.6.8 and 6.1.1.4'
_computing_data_collection
;
APEX2 (Bruker, 2013)
;
_computing_cell_refinement
;
SAINT (Bruker, 2013)
;
_computing_data_reduction
;
SAINT (Bruker, 2013)
;
_computing_structure_solution
;
ShelXS (Sheldrick, 2008)
;
_computing_structure_refinement
;
ShelXL (Sheldrick, 2015)
;
_computing_molecular_graphics
;
<i>OLEX2</i> (Dolomanov <i>et al.</i>,  2009; Bourhis <i>et al.</i>,
2015)
;
_computing_publication_material
;
<i>CrystalMaker</i> (Palmer, 2007)
;
loop_
    _atom_site_type_symbol
    _atom_site_label
    _atom_site_fract_x
    _atom_site_fract_y
    _atom_site_fract_z
    _atom_site_U_iso_or_equiv
    _atom_site_adp_type
    _atom_site_calc_flag
    _atom_site_occupancy
    _atom_site_disorder_assembly
    _atom_site_disorder_group
    S S1 0.23035(9) -0.06592(8) 0.28093(6) 0.0355(3) Uani d 1 . .
    O O1 0.4258(2) -0.1649(2) 0.19086(19) 0.0423(5) Uani d 1 . .
    O O2 0.1100(3) -0.1576(2) 0.36436(18) 0.0407(5) Uani d 1 . .
    N N1 0.2532(3) 0.0508(3) 0.3966(2) 0.0352(5) Uani d 1 . .
    H H1 0.153(3) 0.085(4) 0.468(2) 0.048(8) Uiso d 1 . .
    C C1 0.3608(4) 0.1687(4) 0.3441(3) 0.0436(7) Uani d 1 . .
    H H1A 0.2923 0.2565 0.2830 0.052 Uiso calc 1 . .
    H H1B 0.4984 0.1006 0.2847 0.052 Uiso calc 1 . .
    C C2 0.3677(4) 0.2590(4) 0.4684(3) 0.0483(7) Uani d 1 . .
    H H2 0.4323 0.1874 0.5339 0.058 Uiso calc 1 . .
    C C3 0.2948(6) 0.4239(5) 0.4948(4) 0.0705(10) Uani d 1 . .
    H H3A 0.2289 0.5005 0.4322 0.085 Uiso calc 1 . .
    H H3B 0.3063 0.4703 0.5770 0.085 Uiso calc 1 . .
    C C4 0.0966(3) 0.0803(3) 0.1729(3) 0.0318(6) Uani d 1 . .
    C C5 -0.1007(4) 0.1904(3) 0.2347(3) 0.0390(6) Uani d 1 . .
    H H5 -0.1655 0.1827 0.3334 0.047 Uiso calc 1 . .
    C C6 -0.2011(4) 0.3105(4) 0.1516(3) 0.0424(7) Uani d 1 . .
    H H6 -0.3363 0.3849 0.1937 0.051 Uiso calc 1 . .
    C C7 -0.1092(4) 0.3257(3) 0.0072(3) 0.0397(6) Uani d 1 . .
    C C8 0.0869(4) 0.2125(4) -0.0528(3) 0.0423(7) Uani d 1 . .
    H H8 0.1509 0.2187 -0.1520 0.051 Uiso calc 1 . .
    C C9 0.1909(4) 0.0909(4) 0.0291(3) 0.0380(6) Uani d 1 . .
    H H9 0.3258 0.0156 -0.0130 0.046 Uiso calc 1 . .
    C C10 -0.2180(5) 0.4608(4) -0.0817(3) 0.0506(7) Uani d 1 . .
    H H10A -0.1212 0.4891 -0.1614 0.076 Uiso calc 1 . .
    H H10B -0.3076 0.5669 -0.0212 0.076 Uiso calc 1 . .
    H H10C -0.2964 0.4147 -0.1205 0.076 Uiso calc 1 . .
loop_
    _atom_site_aniso_label
    _atom_site_aniso_U_11
    _atom_site_aniso_U_22
    _atom_site_aniso_U_33
    _atom_site_aniso_U_12
    _atom_site_aniso_U_13
    _atom_site_aniso_U_23
    S1 0.0316(4) 0.0323(4) 0.0372(4) -0.0107(3) -0.0031(3) -0.0010(3)
    O1 0.0323(10) 0.0378(10) 0.0444(10) -0.0067(8) -0.0007(8) -0.0047(8)
    O2 0.0425(10) 0.0322(10) 0.0428(10) -0.0158(9) -0.0034(8) 0.0010(8)
    N1 0.0325(11) 0.0363(12) 0.0333(11) -0.0124(10) -0.0049(9) 0.0010(9)
    C1 0.0464(16) 0.0444(16) 0.0430(15) -0.0237(13) -0.0087(12) 0.0036(12)
    C2 0.0484(17) 0.0476(18) 0.0550(17) -0.0218(14) -0.0196(14) 0.0063(14)
    C3 0.084(3) 0.056(2) 0.073(2) -0.0282(19) -0.020(2) -0.0084(18)
    C4 0.0280(12) 0.0331(13) 0.0346(13) -0.0140(11) -0.0058(10) -0.0009(10)
    C5 0.0337(14) 0.0439(16) 0.0344(13) -0.0135(12) -0.0032(11) -0.0019(12)
    C6 0.0334(14) 0.0474(17) 0.0421(15) -0.0113(12) -0.0086(12) -0.0027(13)
    C7 0.0431(15) 0.0423(16) 0.0433(15) -0.0228(13) -0.0173(12) 0.0013(12)
    C8 0.0415(15) 0.0546(17) 0.0312(13) -0.0227(14) -0.0045(11) 0.0008(12)
    C9 0.0339(14) 0.0442(15) 0.0337(13) -0.0169(12) -0.0022(11) -0.0038(11)
    C10 0.0553(18) 0.0505(18) 0.0528(17) -0.0216(15) -0.0242(14) 0.0076(14)
_geom_special_details
;
 All esds (except the esd in the dihedral angle between two l.s. planes)
 are estimated using the full covariance matrix.  The cell esds are taken
 into account individually in the estimation of esds in distances, angles
 and torsion angles; correlations between esds in cell parameters are only
 used when they are defined by crystal symmetry.  An approximate (isotropic)
 treatment of cell esds is used for estimating esds involving l.s. planes.
;
loop_
    _geom_bond_atom_site_label_1
    _geom_bond_atom_site_label_2
    _geom_bond_site_symmetry_2
    _geom_bond_distance
    _geom_bond_publ_flag
    S1 O1 . 1.4282(17) ?
    S1 O2 . 1.4353(17) ?
    S1 N1 . 1.617(2) ?
    S1 C4 . 1.760(3) ?
    N1 H1 . 0.831(10) ?
    N1 C1 . 1.468(3) ?
    C1 H1A . 0.9900 ?
    C1 H1B . 0.9900 ?
    C1 C2 . 1.487(4) ?
    C2 H2 . 0.9500 ?
    C2 C3 . 1.273(4) ?
    C3 H3A . 0.9500 ?
    C3 H3B . 0.9500 ?
    C4 C5 . 1.390(3) ?
    C4 C9 . 1.383(3) ?
    C5 H5 . 0.9500 ?
    C5 C6 . 1.373(4) ?
    C6 H6 . 0.9500 ?
    C6 C7 . 1.390(4) ?
    C7 C8 . 1.388(3) ?
    C7 C10 . 1.501(4) ?
    C8 H8 . 0.9500 ?
    C8 C9 . 1.383(4) ?
    C9 H9 . 0.9500 ?
    C10 H10A . 0.9800 ?
    C10 H10B . 0.9800 ?
    C10 H10C . 0.9800 ?
loop_
    _geom_angle_atom_site_label_1
    _geom_angle_atom_site_label_2
    _geom_angle_atom_site_label_3
    _geom_angle_site_symmetry_1
    _geom_angle_site_symmetry_3
    _geom_angle
    _geom_angle_publ_flag
    O1 S1 O2 . . 118.87(11) ?
    O1 S1 N1 . . 107.94(11) ?
    O1 S1 C4 . . 108.08(11) ?
    O2 S1 N1 . . 105.56(11) ?
    O2 S1 C4 . . 108.64(11) ?
    N1 S1 C4 . . 107.21(11) ?
    S1 N1 H1 . . 112(2) ?
    C1 N1 S1 . . 119.02(17) ?
    C1 N1 H1 . . 118(2) ?
    N1 C1 H1A . . 109.7 ?
    N1 C1 H1B . . 109.7 ?
    N1 C1 C2 . . 109.8(2) ?
    H1A C1 H1B . . 108.2 ?
    C2 C1 H1A . . 109.7 ?
    C2 C1 H1B . . 109.7 ?
    C1 C2 H2 . . 117.1 ?
    C3 C2 C1 . . 125.7(3) ?
    C3 C2 H2 . . 117.1 ?
    C2 C3 H3A . . 120.0 ?
    C2 C3 H3B . . 120.0 ?
    H3A C3 H3B . . 120.0 ?
    C5 C4 S1 . . 119.60(19) ?
    C9 C4 S1 . . 119.9(2) ?
    C9 C4 C5 . . 120.4(2) ?
    C4 C5 H5 . . 120.3 ?
    C6 C5 C4 . . 119.3(2) ?
    C6 C5 H5 . . 120.3 ?
    C5 C6 H6 . . 119.3 ?
    C5 C6 C7 . . 121.5(2) ?
    C7 C6 H6 . . 119.3 ?
    C6 C7 C10 . . 121.1(3) ?
    C8 C7 C6 . . 118.2(2) ?
    C8 C7 C10 . . 120.7(2) ?
    C7 C8 H8 . . 119.4 ?
    C9 C8 C7 . . 121.2(2) ?
    C9 C8 H8 . . 119.4 ?
    C4 C9 C8 . . 119.3(2) ?
    C4 C9 H9 . . 120.3 ?
    C8 C9 H9 . . 120.3 ?
    C7 C10 H10A . . 109.5 ?
    C7 C10 H10B . . 109.5 ?
    C7 C10 H10C . . 109.5 ?
    H10A C10 H10B . . 109.5 ?
    H10A C10 H10C . . 109.5 ?
    H10B C10 H10C . . 109.5 ?
loop_
    _geom_hbond_atom_site_label_D
    _geom_hbond_atom_site_label_H
    _geom_hbond_atom_site_label_A
    _geom_hbond_site_symmetry_A
    _geom_hbond_distance_DH
    _geom_hbond_distance_HA
    _geom_hbond_distance_DA
    _geom_hbond_angle_DHA
    N1 H1 O2 2_556 0.831(10) 2.072(11) 2.900(3) 174(3)
_shelxl_version_number        2.014
_iucr_refine_instructions_details
;
TITL GVSU1217H in P-1 #2
REM reset to P-1 #2
CELL 0.71073 7.5538 8.2591 9.7145 85.9415 72.9167 67.6989
ZERR 2 0.001 0.0011 0.0013 0.0016 0.0016 0.0015
LATT 1
SFAC C H N O S
UNIT 20 26 2 4 2
EQIV $1 -X,-Y,1-Z
DFIX 0.84 0.01 N1 H1
L.S. 12
PLAN  10
SIZE 0.204 0.253 0.282
TEMP -100
HTAB N1 O2_$1
BOND
fmap 2
acta
REM <olex2.extras>
REM <HklSrc "%./GVSU1217H.hkl">
REM </olex2.extras>
WGHT    0.090200    0.112000
FVAR       0.39498
S1    5    0.230351   -0.065922    0.280934    11.00000    0.03159    0.03234 =
         0.03718   -0.00101   -0.00307   -0.01075
O1    4    0.425806   -0.164879    0.190858    11.00000    0.03233    0.03780 =
         0.04443   -0.00469   -0.00068   -0.00670
O2    4    0.109969   -0.157615    0.364363    11.00000    0.04248    0.03224 =
         0.04283    0.00096   -0.00336   -0.01578
N1    3    0.253219    0.050818    0.396605    11.00000    0.03252    0.03627 =
         0.03328    0.00096   -0.00490   -0.01239
H1    2    0.152980    0.084593    0.467897    11.00000    0.04842
C1    1    0.360750    0.168679    0.344105    11.00000    0.04638    0.04445 =
         0.04303    0.00356   -0.00870   -0.02368
AFIX  23
H1A   2    0.292313    0.256472    0.283012    11.00000   -1.20000
H1B   2    0.498427    0.100631    0.284710    11.00000   -1.20000
AFIX   0
C2    1    0.367735    0.259046    0.468397    11.00000    0.04843    0.04757 =
         0.05498    0.00629   -0.01956   -0.02178
AFIX  43
H2    2    0.432302    0.187406    0.533871    11.00000   -1.20000
AFIX   0
C3    1    0.294831    0.423889    0.494756    11.00000    0.08407    0.05566 =
         0.07326   -0.00844   -0.01973   -0.02821
AFIX  93
H3A   2    0.228938    0.500531    0.432154    11.00000   -1.20000
H3B   2    0.306306    0.470290    0.577033    11.00000   -1.20000
AFIX   0
C4    1    0.096605    0.080287    0.172930    11.00000    0.02804    0.03306 =
         0.03465   -0.00089   -0.00577   -0.01404
C5    1   -0.100679    0.190419    0.234680    11.00000    0.03373    0.04389 =
         0.03441   -0.00194   -0.00316   -0.01354
AFIX  43
H5    2   -0.165464    0.182707    0.333399    11.00000   -1.20000
AFIX   0
C6    1   -0.201055    0.310517    0.151568    11.00000    0.03338    0.04737 =
         0.04210   -0.00269   -0.00860   -0.01131
AFIX  43
H6    2   -0.336328    0.384925    0.193660    11.00000   -1.20000
AFIX   0
C7    1   -0.109157    0.325658    0.007207    11.00000    0.04306    0.04229 =
         0.04333    0.00134   -0.01732   -0.02281
C8    1    0.086916    0.212510   -0.052793    11.00000    0.04148    0.05463 =
         0.03123    0.00079   -0.00450   -0.02270
AFIX  43
H8    2    0.150907    0.218654   -0.151967    11.00000   -1.20000
AFIX   0
C9    1    0.190930    0.090944    0.029106    11.00000    0.03385    0.04418 =
         0.03365   -0.00375   -0.00219   -0.01690
AFIX  43
H9    2    0.325774    0.015553   -0.013016    11.00000   -1.20000
AFIX   0
C10   1   -0.218027    0.460806   -0.081680    11.00000    0.05526    0.05048 =
         0.05285    0.00763   -0.02419   -0.02162
AFIX 137
H10A  2   -0.121153    0.489069   -0.161360    11.00000   -1.50000
H10B  2   -0.307644    0.566925   -0.021217    11.00000   -1.50000
H10C  2   -0.296383    0.414681   -0.120512    11.00000   -1.50000
AFIX   0
HKLF 4
REM  GVSU1217H in P-1 #2
REM R1 =  0.0532 for    1564 Fo > 4sig(Fo)  and  0.0653 for all    1963 data
REM    132 parameters refined using      1 restraints
END
WGHT      0.0903      0.1106
REM Highest difference peak  0.595,  deepest hole -0.256,  1-sigma level  0.067
Q1    1   0.2507  0.3419  0.4454  11.00000  0.05    0.40
Q2    1   0.1401  0.0858  0.1140  11.00000  0.05    0.34
Q3    1   0.1650 -0.1070  0.3859  11.00000  0.05    0.29
Q4    1   0.1466  0.0445  0.2019  11.00000  0.05    0.28
Q5    1   0.2992  0.2379  0.3613  11.00000  0.05    0.26
Q6    1   0.2501  0.0132  0.3421  11.00000  0.05    0.25
Q7    1  -0.1089  0.3135 -0.2167  11.00000  0.05    0.23
Q8    1  -0.1666  0.5622 -0.0859  11.00000  0.05    0.23
Q9    1  -0.1956  0.4368 -0.1832  11.00000  0.05    0.22
Q10   1   0.3974  0.2031  0.2563  11.00000  0.05    0.21
  REM The information below was added by Olex2.
  REM
  REM R1 = 0.0532 for 1564 Fo > 4sig(Fo) and 0.0653 for all 6472 data
  REM n/a parameters refined using n/a restraints
  REM Highest difference peak 0.59, deepest hole -0.26
  REM Mean Shift 0, Max Shift 0.000.
  REM +++ Tabular Listing of Refinement Information +++
  REM R1_all = 0.0653
  REM R1_gt = 0.0532
  REM wR_ref = 0.1556
  REM GOOF = 1.089
  REM Shift_max = 0.000
  REM Shift_mean = 0
  REM Reflections_all = 6472
  REM Reflections_gt = 1564
  REM Parameters = n/a
  REM Hole = -0.26
  REM Peak = 0.59
  REM Flack = n/a
;
