# Supplementary material for: Crystal structure of N-allyl-4-methyl­benzene­sulfonamide
Source: Acta Crystallogr E Crystallogr Commun. 2018 Jul 20;74(Pt 8):1126–9. doi: 10.1107/S2056989018010290 (PMC6072992; doi:10.1107/S2056989018010290)
Supplement: Supplementary file 2 [file e-74-01126-Isup2.hkl]

#
# h,k,l, Fc-squared, Fo-squared, sigma(Fo-squared), status flag
#
data_I
_shelx_title ' GVSU1217H in P-1 #  2'
_shelx_refln_list_code          4
_shelx_F_calc_maximum       77.99
_exptl_crystal_F_000       224.00
_reflns_d_resolution_high  0.8284

loop_
 _space_group_symop_operation_xyz
 'x, y, z'
 '-x, -y, -z'

_cell_length_a     7.5538
_cell_length_b     8.2591
_cell_length_c     9.7145
_cell_angle_alpha  85.942
_cell_angle_beta   72.917
_cell_angle_gamma  67.699

_shelx_F_squared_multiplier     1.000

loop_
 _refln_index_h
 _refln_index_k
 _refln_index_l
 _refln_F_squared_calc
 _refln_F_squared_meas
 _refln_F_squared_sigma
 _refln_observed_status
   1   0   0        674.16        829.29        12.45 o
   2   0   0       2263.27       2606.81        38.28 o
   3   0   0        347.62        468.61         8.29 o
   4   0   0         13.54         21.07         1.29 o
   5   0   0          3.34          3.53         1.53 o
   6   0   0        284.49        305.32         9.88 o
   7   0   0         90.42         95.52         5.40 o
   8   0   0         13.66         19.36         4.20 o
  -7   1   0          1.78          0.38         2.05 o
  -6   1   0         63.05         63.08         4.19 o
  -5   1   0          9.41          5.06         1.21 o
  -4   1   0        226.48        242.82         6.55 o
  -3   1   0        204.76        236.34         6.02 o
  -2   1   0        974.11       1074.71        18.90 o
  -1   1   0          0.01         -0.34         0.34 o
   0   1   0       2863.58       2809.01        45.16 o
   1   1   0        413.04        416.56         7.24 o
   2   1   0        366.91        415.22         7.82 o
   3   1   0        115.04         94.92         2.59 o
   4   1   0         72.09         74.78         2.79 o
   5   1   0        135.30        132.23         4.29 o
   6   1   0        238.71        248.12        14.52 o
   7   1   0         78.07         70.13         4.54 o
   8   1   0          2.81          0.78         1.36 o
  -7   2   0          1.38          1.78         2.21 o
  -6   2   0          2.39          1.15         1.31 o
  -5   2   0          5.37          3.85         1.18 o
  -4   2   0        558.94        606.24        13.04 o
  -3   2   0          8.34          8.58         1.20 o
  -2   2   0        507.88        533.70        10.55 o
  -1   2   0          2.38          2.68         0.50 o
   0   2   0          0.32          0.29         0.24 o
   1   2   0          1.19          1.62         0.32 o
   2   2   0       2498.39       2624.25        35.11 o
   3   2   0         18.13         15.05         0.86 o
   4   2   0        762.11        864.79        19.39 o
   5   2   0        255.89        284.67         7.38 o
   6   2   0         40.21         35.25         2.98 o
   7   2   0         42.99         39.53         2.96 o
   8   2   0          3.57          1.62         1.26 o
  -6   3   0         16.72         16.44         4.10 o
  -5   3   0          2.40          1.11         1.00 o
  -4   3   0        217.73        243.00         7.06 o
  -3   3   0         33.05         35.10         2.16 o
  -2   3   0         86.08         91.55         3.22 o
  -1   3   0         14.29         10.19         0.95 o
   0   3   0        470.95        467.86         8.84 o
   1   3   0         66.98         60.92         1.85 o
   2   3   0        687.60        750.61        10.92 o
   3   3   0         29.92         29.18         1.16 o
   4   3   0        141.09        177.86         4.86 o
   5   3   0        114.53        115.26         3.67 o
   6   3   0        143.76        127.89         4.40 o
   7   3   0         45.55         49.44         5.00 o
   8   3   0          7.73          5.76         1.73 o
  -6   4   0         22.05         26.07         5.09 o
  -5   4   0          3.28          2.87         1.54 o
  -4   4   0         14.02         12.19         1.91 o
  -3   4   0        285.15        317.61         8.20 o
  -2   4   0          0.17          0.50         0.51 o
  -1   4   0         60.14         58.63         1.97 o
   0   4   0         64.92         68.66         2.39 o
   1   4   0         21.04         12.98         1.17 o
   2   4   0         95.75        103.60         2.92 o
   3   4   0        156.95        133.74         2.95 o
   4   4   0         24.43         21.89         1.15 o
   5   4   0         23.88         21.45         1.63 o
   6   4   0        109.41        112.97         3.93 o
   7   4   0          5.21          4.18         1.06 o
   8   4   0         12.52          9.92         1.93 o
  -5   5   0         41.26         52.08         5.71 o
  -4   5   0          1.17          0.72         1.28 o
  -3   5   0        361.08        413.98        10.24 o
  -2   5   0        114.45        107.30         8.14 o
  -1   5   0          1.44          2.21         0.64 o
   0   5   0         30.02         25.40         1.64 o
   1   5   0        124.38        127.63         3.83 o
   2   5   0         76.16         57.19         4.62 o
   3   5   0        128.14        121.82         4.09 o
   4   5   0        314.94        343.77         9.77 o
   5   5   0         18.92         13.57         1.74 o
   6   5   0        158.59        164.87         5.79 o
   7   5   0         57.84         50.28         3.32 o
   8   5   0         11.67         11.77         2.05 o
  -4   6   0         33.98         32.24         7.56 o
  -3   6   0          6.42          0.98         1.92 o
  -2   6   0        141.09        159.62         8.19 o
  -1   6   0          1.51          1.20         1.25 o
   0   6   0         12.71         12.64         1.87 o
   1   6   0          0.57          0.69         0.67 o
   2   6   0        140.60        146.99         7.16 o
   3   6   0         25.91         24.72         2.37 o
   4   6   0        277.55        290.65         9.02 o
   5   6   0         25.26         22.32         3.74 o
   6   6   0         16.93         11.40         1.78 o
   7   6   0         34.92         30.36         2.95 o
   8   6   0          3.13          2.57         1.42 o
  -3   7   0          0.23         -1.47         2.76 o
  -2   7   0          2.68          2.87         1.97 o
  -1   7   0        167.11        187.88         9.17 o
   0   7   0         65.26         73.27         5.29 o
   1   7   0         12.16         11.26         1.99 o
   2   7   0        290.73        311.28        12.97 o
   3   7   0        137.43        121.88         5.46 o
   4   7   0        180.00        190.51         7.28 o
   5   7   0          1.27          1.23         1.07 o
   6   7   0         67.16         59.41         6.15 o
   7   7   0         12.98          9.43         2.20 o
   8   7   0         44.63         49.75         4.05 o
  -2   8   0         14.13         14.36         5.45 o
  -1   8   0          7.06          7.86         2.35 o
   0   8   0        224.90        277.99        12.05 o
   1   8   0         24.11         24.51         3.37 o
   2   8   0        219.50        244.65         8.74 o
   3   8   0        184.48        198.80         7.78 o
   4   8   0         40.83         41.69         3.48 o
   5   8   0          0.83          1.91         1.28 o
   6   8   0         29.75         24.58         6.11 o
   7   8   0         25.17         20.35         3.04 o
   0   9   0         54.93         60.08         5.66 o
   1   9   0          0.03          0.13         1.68 o
   2   9   0         31.87         25.00         5.70 o
   3   9   0         13.11         13.51         2.57 o
   4   9   0          0.31          0.68         1.43 o
   5   9   0         24.31         33.76         4.15 o
   6   9   0          3.00          1.96         1.79 o
  -6  -9   1          3.51          6.06         2.16 o
  -5  -9   1          0.57          0.65         1.39 o
  -4  -9   1         19.10         16.37         2.85 o
  -3  -9   1          0.87          0.35         1.13 o
  -2  -9   1         38.07         43.88         4.02 o
  -1  -9   1         33.17         34.16         4.99 o
   0  -9   1         21.21         19.23         5.83 o
  -7  -8   1         11.21          7.72         3.29 o
  -6  -8   1          0.01         -0.31         1.21 o
  -5  -8   1          4.47          5.82         1.82 o
  -4  -8   1        135.13        136.65         6.48 o
  -3  -8   1         95.55         99.91         5.34 o
  -2  -8   1         94.51        100.99         5.31 o
  -1  -8   1         60.36         65.38         6.95 o
   0  -8   1          3.49          2.14         1.88 o
   1  -8   1          6.71         13.53         5.06 o
   2  -8   1         12.17          6.86         4.29 o
  -7  -7   1          6.36          9.58         2.06 o
  -6  -7   1          5.93          4.07         1.61 o
  -5  -7   1          1.66         -0.47         1.41 o
  -4  -7   1         45.50         40.78         4.25 o
  -3  -7   1        159.52        163.65         6.62 o
  -2  -7   1         12.06          8.01         1.98 o
  -1  -7   1         29.39         29.40         2.80 o
   0  -7   1         36.24         36.11         3.76 o
   1  -7   1          1.46          1.33         1.36 o
   2  -7   1          3.61          3.46         2.88 o
   3  -7   1         31.26         28.33         7.31 o
  -8  -6   1         82.36         75.86         4.62 o
  -7  -6   1         67.28         73.29         5.32 o
  -6  -6   1         63.83         53.73         3.36 o
  -5  -6   1        136.32        141.14         5.32 o
  -4  -6   1          2.43          1.78         0.90 o
  -3  -6   1        276.72        282.97         8.81 o
  -2  -6   1         68.39         61.96         3.76 o
  -1  -6   1        235.04        247.64         8.32 o
   0  -6   1          1.18          0.61         0.77 o
   1  -6   1         54.51         52.04         4.18 o
   2  -6   1         91.01         84.11         5.60 o
   3  -6   1         19.07         23.71         3.94 o
   4  -6   1          8.65          9.66         3.85 o
  -8  -5   1         17.65         10.53         2.10 o
  -7  -5   1        149.73        154.39         5.63 o
  -6  -5   1          7.57          3.22         1.05 o
  -5  -5   1        172.53        176.75         4.99 o
  -4  -5   1         93.72        101.40         3.32 o
  -3  -5   1          5.59          2.67         0.74 o
  -2  -5   1         55.07         54.23         2.26 o
  -1  -5   1         52.00         47.36         2.11 o
   0  -5   1         92.07        104.58         3.43 o
   1  -5   1          1.59          0.57         0.64 o
   2  -5   1        477.17        503.44        25.16 o
   3  -5   1         23.24         14.98         3.07 o
   4  -5   1         31.44         31.59         3.44 o
   5  -5   1          3.76          1.65         1.65 o
  -8  -4   1          9.63          7.27         2.64 o
  -7  -4   1         22.32         22.92         2.64 o
  -6  -4   1          8.08          6.12         1.38 o
  -5  -4   1        109.00        108.65         4.07 o
  -4  -4   1          6.41          4.47         1.11 o
  -3  -4   1         46.95         56.36         2.99 o
  -2  -4   1        533.17        543.92         9.19 o
  -1  -4   1          3.84          1.55         0.53 o
   0  -4   1          0.23          0.52         0.37 o
   1  -4   1        122.95        120.70         3.53 o
   2  -4   1         32.49         35.55         4.71 o
   3  -4   1          0.13         -0.50         0.57 o
   4  -4   1         87.22         93.86         5.06 o
   5  -4   1         11.78         12.16         2.97 o
   6  -4   1          3.77          3.42         2.04 o
  -8  -3   1          0.63          0.78         1.23 o
  -7  -3   1          4.36          2.92         1.44 o
  -6  -3   1          6.35          6.06         1.32 o
  -5  -3   1         29.19         24.51         2.19 o
  -4  -3   1         65.49         66.42         3.39 o
  -3  -3   1        212.54        244.64         9.07 o
  -2  -3   1        891.48        983.40        15.67 o
  -1  -3   1          0.13          0.33         0.35 o
   0  -3   1        118.56        110.74         4.27 o
   1  -3   1        121.76        153.31         5.55 o
   2  -3   1        127.06        134.40         3.56 o
   3  -3   1        256.65        256.99         9.71 o
   4  -3   1        465.58        555.63        12.41 o
   5  -3   1        211.48        248.21         9.08 o
   6  -3   1         54.48         59.07         4.65 o
  -8  -2   1          3.58          1.14         1.38 o
  -7  -2   1         20.44         14.92         2.29 o
  -6  -2   1        262.14        279.62         7.42 o
  -5  -2   1         41.37         37.49         2.41 o
  -4  -2   1        424.92        445.88         8.67 o
  -3  -2   1         34.98         37.91         1.68 o
  -2  -2   1         99.09         70.68         3.00 o
  -1  -2   1         10.11         11.87         0.89 o
   0  -2   1        502.02        510.89        10.68 o
   1  -2   1         64.58         46.46         1.56 o
   2  -2   1        137.44        131.97         4.99 o
   3  -2   1        630.44        733.61        16.48 o
   4  -2   1         64.43         68.62         5.52 o
   5  -2   1        156.98        167.47         9.61 o
   6  -2   1         20.74         17.54         2.74 o
   7  -2   1          7.83         11.46         3.87 o
  -8  -1   1         56.65         56.26         5.55 o
  -7  -1   1         53.33         45.21         3.47 o
  -6  -1   1        227.36        246.62         8.69 o
  -5  -1   1         16.53         13.57         1.57 o
  -4  -1   1        343.99        363.34         8.20 o
  -3  -1   1          0.08         -0.18         0.28 o
  -2  -1   1        233.48        271.97         5.12 o
  -1  -1   1       3109.94       3192.46        51.76 o
   0  -1   1        116.60        112.74         2.19 o
   1  -1   1       2922.88       3205.77        51.80 o
   2  -1   1        584.21        652.94        11.60 o
   3  -1   1        341.47        365.08        16.90 o
   4  -1   1          0.01          0.15         0.47 o
   5  -1   1        143.75        145.09         6.11 o
   6  -1   1          4.91          2.17         1.20 o
   7  -1   1         27.30         32.27         4.05 o
  -7   0   1         68.76         67.82         4.72 o
  -6   0   1         14.81         17.20         2.63 o
  -5   0   1        170.18        182.52         6.83 o
  -4   0   1        143.25        183.48         5.00 o
  -3   0   1        560.25        618.60        11.88 o
  -2   0   1         10.82         11.44         0.99 o
  -1   0   1       6082.02       6261.59       116.13 o
   0   0   1         27.38         26.10         0.98 o
   1   0   1        553.40        685.27        11.45 o
   2   0   1        373.70        428.01         7.05 o
   3   0   1        134.31        182.90         4.17 o
   4   0   1         22.25         16.09         1.04 o
   5   0   1        121.40        123.45         5.34 o
   6   0   1         23.90         23.03         2.44 o
   7   0   1         45.24         55.18         7.44 o
   8   0   1          0.68          0.80         1.98 o
  -7   1   1          4.95          4.75         1.85 o
  -6   1   1          1.51          1.86         1.35 o
  -5   1   1        156.50        161.31         6.52 o
  -4   1   1         12.91         14.76         2.23 o
  -3   1   1         56.65         48.82         1.95 o
  -2   1   1       1204.86       1412.10        24.14 o
  -1   1   1        189.67        179.22         3.84 o
   0   1   1        184.75        165.02         3.74 o
   1   1   1       1378.69       1507.22        20.12 o
   2   1   1        266.22        271.46         4.45 o
   3   1   1         54.27         37.81         1.73 o
   4   1   1         24.86         25.75         1.22 o
   5   1   1        118.93        121.52         3.17 o
   6   1   1         20.63         20.63         2.12 o
   7   1   1        118.42        129.19         5.98 o
   8   1   1          3.44          2.11         2.05 o
  -7   2   1         31.44         35.27         5.76 o
  -6   2   1          9.34          5.25         1.92 o
  -5   2   1        230.63        246.36         8.73 o
  -4   2   1          0.00         -0.34         0.71 o
  -3   2   1        289.95        305.49         8.70 o
  -2   2   1       1041.92       1301.97        20.28 o
  -1   2   1       1211.34       1385.75        21.04 o
   0   2   1        125.10        120.51         3.51 o
   1   2   1       5731.46       6063.17        97.57 o
   2   2   1       4204.87       4613.56        66.63 o
   3   2   1        133.33        132.41         2.64 o
   4   2   1          6.88          9.21         1.03 o
   5   2   1         45.77         43.14         2.10 o
   6   2   1         22.73         19.03         1.71 o
   7   2   1         17.78         11.16         1.83 o
   8   2   1         99.85        100.92         4.97 o
  -6   3   1          2.81          3.63         1.81 o
  -5   3   1         12.06         11.99         2.38 o
  -4   3   1          7.60          4.19         1.65 o
  -3   3   1        102.97        111.28         4.77 o
  -2   3   1         21.88         13.67         0.99 o
  -1   3   1          2.36          2.23         0.54 o
   0   3   1        396.90        403.53         6.67 o
   1   3   1        152.51        164.49         6.01 o
   2   3   1        830.49        814.92        12.76 o
   3   3   1          0.00          0.07         0.26 o
   4   3   1          0.67          0.08         0.30 o
   5   3   1         36.30         31.36         2.22 o
   6   3   1         41.74         43.35         2.70 o
   7   3   1         12.68         10.28         1.73 o
   8   3   1         56.45         57.03         3.69 o
  -5   4   1          0.28         -0.50         1.34 o
  -4   4   1         16.42         13.00         2.29 o
  -3   4   1         63.62         66.15         3.79 o
  -2   4   1        334.99        366.87         8.64 o
  -1   4   1          5.26          2.02         0.53 o
   0   4   1          7.78          8.42         1.00 o
   1   4   1         86.39         81.82         2.54 o
   2   4   1         30.92         37.85         2.13 o
   3   4   1        456.10        512.94         8.83 o
   4   4   1        225.59        215.75         5.10 o
   5   4   1          0.45         -0.03         0.40 o
   6   4   1         73.77         80.52         3.17 o
   7   4   1        165.60        176.88         5.35 o
   8   4   1          8.47          9.22         2.32 o
  -5   5   1          1.60          1.47         2.85 o
  -4   5   1         14.65         15.12         4.37 o
  -3   5   1         25.24         23.02         3.96 o
  -2   5   1        158.40        160.78         7.89 o
  -1   5   1         91.04         84.60         4.47 o
   0   5   1          5.12          2.42         0.58 o
   1   5   1        107.18         90.21         3.61 o
   2   5   1          3.69          2.87         0.81 o
   3   5   1         27.05         31.26         2.47 o
   4   5   1        311.44        332.23         7.62 o
   5   5   1        144.64        147.32         9.74 o
   6   5   1          5.56          5.68         1.32 o
   7   5   1        207.11        211.34         9.03 o
   8   5   1          0.09         -0.49         0.88 o
  -4   6   1         25.54         26.54         7.18 o
  -3   6   1         59.10         64.46         5.56 o
  -2   6   1        118.46        114.88        11.31 o
  -1   6   1         76.02         79.59         5.29 o
   0   6   1         36.72         34.86         2.30 o
   1   6   1          0.15          0.39         0.61 o
   2   6   1          5.62          2.74         0.90 o
   3   6   1        203.94        207.24         5.60 o
   4   6   1         58.67         51.97         3.26 o
   5   6   1        172.38        167.41         6.44 o
   6   6   1          0.17         -0.47         0.85 o
   7   6   1         34.34         40.27         4.51 o
   8   6   1          0.90          1.71         1.05 o
  -3   7   1         47.41         45.03         6.80 o
  -2   7   1         28.34         38.39         4.87 o
  -1   7   1        193.69        224.60        19.81 o
   0   7   1          0.55         -0.40         1.26 o
   1   7   1         69.37         71.77         3.43 o
   2   7   1         23.71         18.00         2.12 o
   3   7   1        327.35        366.15        10.81 o
   4   7   1          0.07          0.65         0.91 o
   5   7   1        272.98        308.55        10.01 o
   6   7   1         13.67         10.33         2.09 o
   7   7   1          3.70          4.39         1.54 o
   8   7   1         30.65         32.09         3.46 o
  -1   8   1         72.36         69.36         6.00 o
   0   8   1          0.44          1.06         1.49 o
   1   8   1        101.83        106.18         6.89 o
   2   8   1          3.50          1.89         1.09 o
   3   8   1         68.00         69.66         3.77 o
   4   8   1          5.56          2.91         1.37 o
   5   8   1         18.82         12.09         2.23 o
   6   8   1         16.58         12.06         2.24 o
   7   8   1          0.61          1.81         1.37 o
   0   9   1         32.63         17.66         3.69 o
   1   9   1        185.42        228.70        11.24 o
   2   9   1          2.05          1.61         2.49 o
   3   9   1         25.01         29.21         3.05 o
   4   9   1        110.28        125.04         5.53 o
   5   9   1          0.17          1.01         1.21 o
   6   9   1         10.84          9.97         2.44 o
  -5  -9   2          5.09          7.13         2.11 o
  -4  -9   2          4.85          4.51         1.91 o
  -3  -9   2         75.83         88.67         5.47 o
  -2  -9   2          5.47          6.07         2.07 o
  -1  -9   2         85.73        101.35         7.27 o
   0  -9   2         14.05          9.49         4.68 o
  -6  -8   2          0.98         -0.46         1.31 o
  -5  -8   2         17.52         14.27         2.61 o
  -4  -8   2          0.01          0.89         1.16 o
  -3  -8   2        130.07        157.60         6.94 o
  -2  -8   2          2.30          1.19         1.22 o
  -1  -8   2         54.79         57.23         4.97 o
   0  -8   2         33.06         34.81         5.14 o
   1  -8   2          0.45          1.67         2.69 o
   2  -8   2         24.17         18.33         6.03 o
  -7  -7   2          6.94          5.32         1.71 o
  -6  -7   2          0.39         -0.12         1.01 o
  -5  -7   2          0.20          0.58         1.07 o
  -4  -7   2          8.77          5.73         1.86 o
  -3  -7   2         63.39         51.09         5.11 o
  -2  -7   2        111.81        118.37         5.39 o
  -1  -7   2         30.19         30.73         3.95 o
   0  -7   2         21.05         26.40         3.45 o
   1  -7   2          4.99         -0.90         2.12 o
   2  -7   2          9.26          5.58         3.40 o
   3  -7   2          3.37          0.96         2.82 o
  -7  -6   2          2.65          2.14         1.26 o
  -6  -6   2         15.12         16.63         2.31 o
  -5  -6   2          3.60          2.30         1.10 o
  -4  -6   2         16.45         16.65         2.18 o
  -3  -6   2         59.13         49.71         4.71 o
  -2  -6   2        323.02        345.41        16.36 o
  -1  -6   2         32.26         31.44         2.44 o
   0  -6   2          4.64          2.79         1.03 o
   1  -6   2        115.13         99.87         9.29 o
   2  -6   2         19.01          4.23         2.76 o
   3  -6   2          1.18          3.59         2.76 o
   4  -6   2         46.26         56.25         5.73 o
  -8  -5   2         23.31         24.12         5.27 o
  -7  -5   2          5.06          4.14         1.30 o
  -6  -5   2         34.33         36.63         2.47 o
  -5  -5   2         18.60         13.43         1.64 o
  -4  -5   2          2.25          2.53         0.88 o
  -3  -5   2         73.88         75.37         2.77 o
  -2  -5   2         46.70         39.44         2.07 o
  -1  -5   2        492.89        520.81        10.78 o
   0  -5   2          7.26          5.48         0.95 o
   1  -5   2         37.25         30.53         1.83 o
   2  -5   2          2.31          0.47         0.77 o
   3  -5   2          2.53          0.74         1.22 o
   4  -5   2         67.98         79.04         4.85 o
   5  -5   2          9.74         11.18         2.65 o
  -8  -4   2          0.65         -0.08         1.45 o
  -7  -4   2         64.71         50.97         3.81 o
  -6  -4   2        329.33        347.96        13.14 o
  -5  -4   2          0.58          0.21         0.59 o
  -4  -4   2        153.06        145.25         4.69 o
  -3  -4   2        738.06        803.42        15.47 o
  -2  -4   2         11.71         17.91         1.25 o
  -1  -4   2        262.57        250.46         5.85 o
   0  -4   2        572.31        609.38        13.76 o
   1  -4   2          9.10          9.44         1.12 o
   2  -4   2         39.63         41.46         6.27 o
   3  -4   2        391.59        421.81        11.28 o
   4  -4   2         89.82         82.80         5.81 o
   5  -4   2        116.57        119.92         6.28 o
   6  -4   2         22.57         15.91         3.98 o
  -8  -3   2          1.32          1.60         1.49 o
  -7  -3   2          0.50         -0.57         0.94 o
  -6  -3   2        136.92        154.52         5.63 o
  -5  -3   2        521.61        568.13        12.47 o
  -4  -3   2          8.84          8.42         1.27 o
  -3  -3   2       1505.27       1677.21        29.33 o
  -2  -3   2        510.88        555.45        17.59 o
  -1  -3   2        525.47        549.42         9.38 o
   0  -3   2        269.22        300.98         7.45 o
   1  -3   2        788.53        884.66        15.87 o
   2  -3   2         75.56         75.39         2.53 o
   3  -3   2        794.99        856.90        25.57 o
   4  -3   2        737.91        797.59        23.93 o
   5  -3   2         48.59         53.64         3.97 o
   6  -3   2          9.89         11.33         2.51 o
  -8  -2   2          0.22         -0.49         1.31 o
  -7  -2   2         67.74         59.24         3.85 o
  -6  -2   2          0.02          1.27         0.91 o
  -5  -2   2        483.56        494.66        10.13 o
  -4  -2   2        152.54        133.08         6.50 o
  -3  -2   2         35.90         33.75         2.89 o
  -2  -2   2         45.27         31.34         1.57 o
  -1  -2   2          0.25          1.70         0.30 o
   0  -2   2          2.48          1.20         0.32 o
   1  -2   2        802.47        778.90        13.73 o
   2  -2   2          7.18          4.36         0.61 o
   3  -2   2        261.16        280.34         6.15 o
   4  -2   2        219.37        211.15         9.27 o
   5  -2   2         56.69         54.01         6.54 o
   6  -2   2          9.73          8.38         2.07 o
   7  -2   2          5.39          4.06         2.08 o
  -7  -1   2         62.32         66.20         4.11 o
  -6  -1   2         12.37          7.70         1.60 o
  -5  -1   2        159.02        171.35         4.90 o
  -4  -1   2          2.44          1.61         0.64 o
  -3  -1   2          3.83          3.89         0.74 o
  -2  -1   2         44.58         29.92         1.65 o
  -1  -1   2        950.30        907.09        17.08 o
   0  -1   2       1849.68       1853.18        27.18 o
   1  -1   2       5563.08       5973.26        85.81 o
   2  -1   2         98.05         95.89         2.23 o
   3  -1   2        392.90        463.25         9.01 o
   4  -1   2         92.24         97.26         3.91 o
   5  -1   2         36.08         31.66         2.50 o
   6  -1   2        189.81        233.61         9.62 o
   7  -1   2         12.46         12.45         2.66 o
  -7   0   2         43.84         43.15         4.47 o
  -6   0   2         29.61         35.45         4.14 o
  -5   0   2         31.66         32.80         2.87 o
  -4   0   2        144.21        164.91         4.88 o
  -3   0   2        210.71        244.45         5.95 o
  -2   0   2         76.47         82.80         2.63 o
  -1   0   2        699.86        697.29        12.84 o
   0   0   2         21.24         14.78         0.74 o
   1   0   2       1216.26       1307.09        19.28 o
   2   0   2         61.27         65.49         1.75 o
   3   0   2          7.76          4.53         0.60 o
   4   0   2          7.89          4.88         0.79 o
   5   0   2         36.88         37.07         2.73 o
   6   0   2        148.22        150.84         6.20 o
   7   0   2          3.70          3.74         1.73 o
   8   0   2         28.49         29.69         3.91 o
  -7   1   2         35.08         39.05         4.23 o
  -6   1   2         69.69         71.42         5.29 o
  -5   1   2          2.42         -0.69         0.88 o
  -4   1   2        145.75        144.39         5.76 o
  -3   1   2        555.49        652.05        12.80 o
  -2   1   2        146.91        147.90         3.90 o
  -1   1   2        209.70        232.60         5.01 o
   0   1   2       1509.46       1533.51        31.54 o
   1   1   2       1023.75       1139.69        22.09 o
   2   1   2        769.42        778.28        12.05 o
   3   1   2          6.81          7.34         0.67 o
   4   1   2          0.43          0.62         0.38 o
   5   1   2          6.72          4.76         1.19 o
   6   1   2         72.86         68.85         4.02 o
   7   1   2          8.95          6.90         2.88 o
   8   1   2         11.60         11.30         2.63 o
  -6   2   2         50.80         52.28         4.31 o
  -5   2   2         16.12          7.30         2.58 o
  -4   2   2         44.54         54.86         3.82 o
  -3   2   2        149.66        171.56         9.04 o
  -2   2   2        521.74        644.72        12.36 o
  -1   2   2         42.01         34.32         1.53 o
   0   2   2         21.72         19.19         1.00 o
   1   2   2       4191.69       4424.71        71.38 o
   2   2   2       1321.35       1444.73        19.80 o
   3   2   2         29.85         30.07         1.16 o
   4   2   2        142.59        153.13         2.93 o
   5   2   2         20.29         22.17         1.10 o
   6   2   2         11.07         11.39         1.22 o
   7   2   2        156.31        159.12         5.12 o
   8   2   2          2.82         -0.19         1.33 o
  -6   3   2          3.35          3.88         1.81 o
  -5   3   2          1.61          2.01         1.42 o
  -4   3   2         12.15          8.36         1.92 o
  -3   3   2         40.76         33.00         2.67 o
  -2   3   2        169.68        174.88         5.88 o
  -1   3   2         14.84          8.12         1.14 o
   0   3   2          0.06         -0.10         0.26 o
   1   3   2        513.37        527.26         8.74 o
   2   3   2          4.01          1.87         0.34 o
   3   3   2        213.10        190.96         3.35 o
   4   3   2        161.18        151.49         2.93 o
   5   3   2         11.20          8.93         0.80 o
   6   3   2          0.27          0.04         0.39 o
   7   3   2         97.60         99.76         3.81 o
   8   3   2          9.93          7.27         1.74 o
   9   3   2         15.68         13.88         3.44 o
  -5   4   2          2.59          0.37         1.43 o
  -4   4   2         70.54         70.04         5.05 o
  -3   4   2        187.98        187.60         7.05 o
  -2   4   2         46.55         41.54         2.81 o
  -1   4   2         38.56         30.33         1.73 o
   0   4   2         49.21         56.45         2.19 o
   1   4   2        164.53        156.87         3.49 o
   2   4   2         46.27         47.08         2.10 o
   3   4   2       1755.98       1945.92        29.61 o
   4   4   2        119.65        126.67         3.41 o
   5   4   2        131.40        140.79         4.59 o
   6   4   2        320.31        345.37         6.97 o
   7   4   2         11.08         11.13         1.43 o
   8   4   2         64.46         64.19         3.36 o
   9   4   2         57.83         61.12         4.46 o
  -4   5   2          0.00         -1.21         1.21 o
  -3   5   2        143.00        141.97         7.78 o
  -2   5   2         52.49         48.10         7.15 o
  -1   5   2        299.30        324.17         9.23 o
   0   5   2         14.83         11.71         1.29 o
   1   5   2         49.55         52.88         2.50 o
   2   5   2         34.12         39.35         2.75 o
   3   5   2        390.08        408.50         9.15 o
   4   5   2        242.17        264.91         5.95 o
   5   5   2        147.34        141.78         4.08 o
   6   5   2        161.96        167.75         5.04 o
   7   5   2          1.32          1.39         0.89 o
   8   5   2         26.07         30.32         2.63 o
  -3   6   2         61.11         61.08         5.59 o
  -2   6   2         26.54         21.77         4.17 o
  -1   6   2        142.67        150.77         7.91 o
   0   6   2          3.09          2.64         1.67 o
   1   6   2          1.33          2.50         0.85 o
   2   6   2          9.09          6.53         1.21 o
   3   6   2         26.95         23.00         1.68 o
   4   6   2        138.33        141.13         6.42 o
   5   6   2        323.52        345.38         8.94 o
   6   6   2         95.08        104.87         4.47 o
   7   6   2          8.17          6.05         1.51 o
   8   6   2         35.42         35.79         3.27 o
  -2   7   2         54.23         50.64         5.12 o
  -1   7   2          0.54          0.39         1.49 o
   0   7   2         76.12         73.63         5.40 o
   1   7   2         18.41         19.38         2.16 o
   2   7   2         64.19         62.48         4.13 o
   3   7   2         78.81         87.16         3.31 o
   4   7   2        162.26        178.81         5.97 o
   5   7   2         72.88         68.82         3.63 o
   6   7   2         32.50         33.69         2.74 o
   7   7   2          2.69          1.09         1.23 o
   8   7   2          9.90          9.68         2.09 o
  -1   8   2          3.38          4.91         2.37 o
   0   8   2         75.16         88.16         7.31 o
   1   8   2         68.94         59.09         5.05 o
   2   8   2         26.62         27.86         2.70 o
   3   8   2          6.36          4.12         1.76 o
   4   8   2         16.56         18.12         2.32 o
   5   8   2         24.32         22.58         3.13 o
   6   8   2         14.00         10.60         2.24 o
   7   8   2          4.03          3.64         1.66 o
   1   9   2          3.88          5.82         2.47 o
   2   9   2         29.43         34.47         5.88 o
   3   9   2         41.68         36.97         4.66 o
   4   9   2          0.49          1.31         1.51 o
   5   9   2         36.91         46.48         4.25 o
   6   9   2         36.40         37.05         4.12 o
  -4  -9   3        119.13        138.58         7.19 o
  -3  -9   3          1.69          2.68         1.51 o
  -2  -9   3         48.67         52.87         5.45 o
  -1  -9   3          0.19          0.58         3.20 o
  -6  -8   3         10.53         10.19         3.75 o
  -5  -8   3          0.16         -0.13         1.24 o
  -4  -8   3         11.56          9.02         2.16 o
  -3  -8   3         13.28         14.69         2.63 o
  -2  -8   3         38.28         34.69         4.14 o
  -1  -8   3          4.30          2.92         1.35 o
   0  -8   3          3.78          4.74         3.46 o
   1  -8   3         12.23          8.65         4.49 o
   2  -8   3          1.64          3.20         3.78 o
  -6  -7   3          0.86          1.13         1.18 o
  -5  -7   3          0.69         -0.19         0.96 o
  -4  -7   3         12.00          8.41         1.86 o
  -3  -7   3          5.85          3.78         1.75 o
  -2  -7   3        219.12        239.94        12.45 o
  -1  -7   3         23.95         14.66         2.23 o
   0  -7   3         27.66         21.48        13.94 o
   1  -7   3         15.23          7.63         3.65 o
   2  -7   3          7.67          2.95         3.20 o
   3  -7   3         24.37         19.17         6.28 o
  -7  -6   3         16.08         25.12         4.23 o
  -6  -6   3          7.86          6.13         1.58 o
  -5  -6   3          0.17         -0.78         0.78 o
  -4  -6   3         52.79         41.48         2.82 o
  -3  -6   3         25.67         24.69         2.74 o
  -2  -6   3          1.78          1.35         0.90 o
  -1  -6   3         92.30         84.67         4.21 o
   0  -6   3         52.10         42.04         3.72 o
   1  -6   3         15.68         15.97         2.90 o
   2  -6   3         72.23         62.52         4.88 o
   3  -6   3         68.38         75.61         7.82 o
   4  -6   3          2.76          2.69         2.17 o
  -7  -5   3         66.01         71.57         4.46 o
  -6  -5   3          3.01          0.58         0.90 o
  -5  -5   3          9.56         11.03         1.53 o
  -4  -5   3          7.89          7.09         1.23 o
  -3  -5   3         35.37         35.34         2.85 o
  -2  -5   3        242.67        246.37         5.78 o
  -1  -5   3        303.41        313.29         7.52 o
   0  -5   3         78.10         67.96         2.88 o
   1  -5   3         33.23         30.03         1.92 o
   2  -5   3          0.26          0.15         1.05 o
   3  -5   3         16.48         10.12         2.38 o
   4  -5   3         17.31         16.49         3.69 o
   5  -5   3         13.40          9.96         2.44 o
  -7  -4   3        122.77        119.44         5.35 o
  -6  -4   3         77.88         80.93         4.08 o
  -5  -4   3         34.70         35.39         2.55 o
  -4  -4   3        112.61        109.39         4.16 o
  -3  -4   3          3.53          0.84         0.60 o
  -2  -4   3        553.54        636.25        13.67 o
  -1  -4   3        293.72        300.33         6.21 o
   0  -4   3        538.18        616.17        12.12 o
   1  -4   3          0.54          0.42         0.48 o
   2  -4   3         58.45         49.40         2.66 o
   3  -4   3         84.19         70.40         4.91 o
   4  -4   3        104.44        117.28         7.02 o
   5  -4   3         10.55          7.60         2.54 o
   6  -4   3         65.49         78.98         5.53 o
  -7  -3   3          5.98          6.81         1.94 o
  -6  -3   3        196.66        196.20         6.60 o
  -5  -3   3        106.29        113.19         4.49 o
  -4  -3   3        330.50        353.37         8.64 o
  -3  -3   3         57.34         55.74         2.59 o
  -2  -3   3        178.62        196.40         5.18 o
  -1  -3   3          0.80          0.41         0.37 o
   0  -3   3        335.58        368.30         7.71 o
   1  -3   3          0.52          0.49         0.40 o
   2  -3   3         63.87         49.82         3.09 o
   3  -3   3         23.77         22.75         2.86 o
   4  -3   3         80.83         71.54        11.25 o
   5  -3   3         11.55         13.61         3.03 o
   6  -3   3         54.05         48.64         4.18 o
   7  -3   3          2.77          2.40         2.25 o
  -7  -2   3         17.19         24.85         3.44 o
  -6  -2   3         21.83         22.68         4.93 o
  -5  -2   3        592.46        632.78        12.57 o
  -4  -2   3        517.02        555.73        10.88 o
  -3  -2   3        148.83        137.00         4.28 o
  -2  -2   3        157.36        149.09         4.91 o
  -1  -2   3        421.24        481.14         8.22 o
   0  -2   3        398.31        355.57         6.30 o
   1  -2   3        475.14        550.88         9.14 o
   2  -2   3       1955.90       2247.57        37.53 o
   3  -2   3          5.53          3.75         0.60 o
   4  -2   3        417.30        470.98        18.91 o
   5  -2   3        254.29        290.42        11.86 o
   6  -2   3         13.04         12.52         2.37 o
   7  -2   3         14.29         16.19         3.05 o
  -7  -1   3         40.69         36.86         4.19 o
  -6  -1   3         54.11         53.86         3.55 o
  -5  -1   3         46.91         42.51         3.54 o
  -4  -1   3        841.08        904.19        18.08 o
  -3  -1   3         88.65         82.53         3.53 o
  -2  -1   3        430.82        480.38         8.75 o
  -1  -1   3        612.84        627.39        11.67 o
   0  -1   3        715.56        748.60        11.80 o
   1  -1   3         52.20         51.59         1.43 o
   2  -1   3       2693.00       3158.47        52.03 o
   3  -1   3        128.91        149.96         3.36 o
   4  -1   3          6.02          6.84         1.12 o
   5  -1   3        553.11        643.72        19.94 o
   6  -1   3         96.32         91.78         5.10 o
   7  -1   3          4.67          1.09         1.34 o
   8  -1   3          0.02          0.36         1.51 o
  -7   0   3          8.56          7.13         2.08 o
  -6   0   3         24.35         26.38         3.39 o
  -5   0   3         58.71         61.93         5.89 o
  -4   0   3         79.89         86.21         3.49 o
  -3   0   3          0.43         -0.18         0.41 o
  -2   0   3         75.12         70.94         2.36 o
  -1   0   3        444.74        508.15         8.68 o
   0   0   3         89.81         80.94         2.82 o
   1   0   3        163.92        147.12         3.23 o
   2   0   3        283.83        310.14         5.43 o
   3   0   3        111.81        101.68         2.19 o
   4   0   3          4.04          4.21         0.91 o
   5   0   3         38.02         35.00         2.29 o
   6   0   3          2.37          1.30         0.92 o
   7   0   3         24.73         25.27         3.67 o
   8   0   3          5.29          2.69         1.68 o
  -6   1   3          4.12          4.26         1.74 o
  -5   1   3         65.39         53.41         3.89 o
  -4   1   3          0.11         -0.72         0.83 o
  -3   1   3         27.42         25.24         2.76 o
  -2   1   3        351.49        383.90         9.96 o
  -1   1   3         19.67         21.27         1.35 o
   0   1   3        507.24        477.35         8.90 o
   1   1   3       1011.52       1038.39        17.82 o
   2   1   3          5.93          5.28         0.63 o
   3   1   3        113.41        103.71         2.59 o
   4   1   3         10.50         11.34         0.93 o
   5   1   3          4.39          2.67         0.57 o
   6   1   3          5.24          5.75         1.16 o
   7   1   3        116.86        128.04         6.14 o
   8   1   3         24.69         21.09         4.49 o
  -6   2   3          1.09          0.78         1.55 o
  -5   2   3          2.78          1.63         1.50 o
  -4   2   3         17.47         13.69         3.74 o
  -3   2   3         21.54         25.14         2.54 o
  -2   2   3         47.49         51.70         2.29 o
  -1   2   3          4.05          1.44         0.53 o
   0   2   3         31.56         25.07         1.55 o
   1   2   3         20.06         20.43         1.26 o
   2   2   3        899.19        970.09        14.95 o
   3   2   3         44.06         43.86         1.50 o
   4   2   3         15.85         15.22         1.14 o
   5   2   3          2.14          2.63         0.55 o
   6   2   3         41.39         37.17         1.87 o
   7   2   3         29.35         29.50         3.23 o
   8   2   3         61.10         55.73         8.31 o
  -5   3   3         20.73         17.09         2.80 o
  -4   3   3         32.20         27.69         3.33 o
  -3   3   3         52.00         47.20         3.43 o
  -2   3   3          1.35          2.26         0.70 o
  -1   3   3        712.89        833.33        15.61 o
   0   3   3        314.13        333.61         7.08 o
   1   3   3         30.56         24.35         1.23 o
   2   3   3       2029.48       2217.28        32.95 o
   3   3   3          0.64          0.00         0.26 o
   4   3   3          8.97          5.56         0.92 o
   5   3   3         20.68         16.49         1.14 o
   6   3   3          9.18          8.04         0.85 o
   7   3   3          2.10          1.55         0.72 o
   8   3   3        124.09        131.37         5.47 o
   9   3   3          7.50          6.32         2.29 o
  -5   4   3         12.52         12.25         2.56 o
  -4   4   3         30.94         22.93         3.55 o
  -3   4   3          0.02         -0.80         0.91 o
  -2   4   3        183.58        184.33         6.60 o
  -1   4   3        242.83        267.06         8.10 o
   0   4   3        948.95       1061.38        22.24 o
   1   4   3        152.22        146.74         3.85 o
   2   4   3        730.70        834.55        15.04 o
   3   4   3        917.91       1021.53        14.99 o
   4   4   3          3.47          2.45         0.47 o
   5   4   3          6.61          5.83         0.76 o
   6   4   3         35.10         33.77         1.78 o
   7   4   3         20.75         21.14         1.57 o
   8   4   3        149.76        163.76         6.14 o
   9   4   3         28.84         31.79         7.18 o
  -4   5   3         13.48         10.74         2.56 o
  -3   5   3          5.66          4.20         1.51 o
  -2   5   3        354.34        356.23        14.74 o
  -1   5   3         12.68         12.70         1.92 o
   0   5   3        181.48        190.95        12.45 o
   1   5   3         13.75         11.24         1.59 o
   2   5   3          0.20          0.35         0.55 o
   3   5   3         19.60         15.82         2.55 o
   4   5   3        351.92        382.03         7.84 o
   5   5   3          1.67          0.88         0.89 o
   6   5   3        208.03        207.34         7.23 o
   7   5   3         12.32         14.20         2.15 o
   8   5   3         21.35         22.38         2.99 o
  -3   6   3         25.17         25.45         4.39 o
  -2   6   3        189.83        193.77         9.75 o
  -1   6   3         48.77         47.59         8.56 o
   0   6   3         19.27         17.76         2.27 o
   1   6   3          3.63          2.35         1.00 o
   2   6   3         82.21         84.94         3.55 o
   3   6   3         44.43         41.78         2.15 o
   4   6   3       1086.86       1214.00        26.01 o
   5   6   3        427.84        461.25        10.74 o
   6   6   3         67.15         76.80         4.46 o
   7   6   3         71.97         74.74         5.08 o
   8   6   3         28.34         24.94         6.91 o
  -2   7   3         19.04         11.01         3.03 o
  -1   7   3        104.41        107.01         7.23 o
   0   7   3         33.07         37.06         4.01 o
   1   7   3          6.07          4.55         1.41 o
   2   7   3        177.21        190.17        11.73 o
   3   7   3          3.52          3.21         1.24 o
   4   7   3        140.79        138.28         6.17 o
   5   7   3        121.43        128.13         6.03 o
   6   7   3          8.05          5.72         1.80 o
   7   7   3         11.25         16.75         2.87 o
   8   7   3         20.10         14.10         2.68 o
  -1   8   3         22.57         24.56         5.31 o
   0   8   3         15.68          7.63         3.59 o
   1   8   3         10.81          9.17         3.59 o
   2   8   3         33.46         29.35         8.11 o
   3   8   3          0.59         -0.36         1.19 o
   4   8   3          7.67          8.57         2.11 o
   5   8   3         44.67         53.75         4.17 o
   6   8   3          0.73          0.85         1.22 o
   7   8   3         51.79         46.20         4.11 o
   1   9   3         11.68         11.28         4.17 o
   2   9   3          0.52          2.95         2.69 o
   3   9   3          8.57          9.86         2.53 o
   4   9   3          9.81          9.97         2.36 o
   5   9   3         11.43          9.49         2.31 o
   6   9   3          1.31          0.85         1.44 o
  -3  -9   4          0.33         -1.15         1.45 o
  -2  -9   4          3.15          2.55         2.28 o
  -5  -8   4          0.14          1.37         1.52 o
  -4  -8   4          6.09          6.79         1.97 o
  -3  -8   4         18.16         18.20         2.91 o
  -2  -8   4          0.14          0.64         1.30 o
  -1  -8   4         61.32         53.65         5.16 o
   0  -8   4          0.01          0.45         2.69 o
   1  -8   4          6.69          5.38         3.59 o
  -6  -7   4          0.35          0.39         1.32 o
  -5  -7   4         33.13         35.99         4.64 o
  -4  -7   4          0.34          0.08         0.99 o
  -3  -7   4        213.15        240.01         8.84 o
  -2  -7   4        100.98        112.14         5.60 o
  -1  -7   4         38.84         37.82         3.17 o
   0  -7   4         58.49         46.79         7.05 o
   1  -7   4         43.04         31.99         7.12 o
   2  -7   4         33.77         39.87         8.14 o
   3  -7   4          1.91         -0.96         2.95 o
  -6  -6   4         18.02         20.47         2.87 o
  -5  -6   4         27.33         28.30         3.15 o
  -4  -6   4          0.16         -0.82         0.82 o
  -3  -6   4          5.34          2.84         1.11 o
  -2  -6   4        196.68        215.14         6.53 o
  -1  -6   4         42.93         39.07         2.50 o
   0  -6   4        208.50        217.28         6.80 o
   1  -6   4         54.93         43.26         6.12 o
   2  -6   4         21.90         24.73         8.88 o
   3  -6   4          1.35          0.87         1.46 o
   4  -6   4         37.75         39.14         4.92 o
  -7  -5   4          0.02          0.26         1.16 o
  -6  -5   4         10.83         12.62         2.17 o
  -5  -5   4         24.01         19.73         2.32 o
  -4  -5   4          3.62          2.82         0.98 o
  -3  -5   4          0.37          0.22         0.59 o
  -2  -5   4        237.31        243.92         5.96 o
  -1  -5   4         16.76         13.07         2.37 o
   0  -5   4        377.51        394.88         9.11 o
   1  -5   4          6.52          5.61         1.41 o
   2  -5   4         14.67         13.96         2.65 o
   3  -5   4         10.84          7.16         2.26 o
   4  -5   4         31.22         26.47         4.87 o
   5  -5   4         38.84         37.49         5.48 o
  -7  -4   4         20.64         22.48         3.60 o
  -6  -4   4          1.72          2.22         1.23 o
  -5  -4   4          2.88          1.86         1.04 o
  -4  -4   4        147.06        151.29         5.23 o
  -3  -4   4         15.47         12.08         1.78 o
  -2  -4   4        314.35        350.26         7.44 o
  -1  -4   4        293.82        323.15         6.77 o
   0  -4   4        158.63        159.52         6.28 o
   1  -4   4         18.36         15.72         1.44 o
   2  -4   4         24.90         28.74         2.26 o
   3  -4   4         83.78         71.45         7.82 o
   4  -4   4         52.68         56.82         5.32 o
   5  -4   4        163.82        175.75        15.96 o
   6  -4   4         31.08         32.21         5.48 o
  -7  -3   4          9.32          8.97         2.70 o
  -6  -3   4         99.86        102.14         4.80 o
  -5  -3   4         77.72         77.21         5.85 o
  -4  -3   4        455.78        505.46        11.61 o
  -3  -3   4         12.23         14.70         1.75 o
  -2  -3   4         65.58         60.55         2.87 o
  -1  -3   4         84.24         79.43         2.35 o
   0  -3   4          2.70          1.63         0.43 o
   1  -3   4         70.40         62.20         2.35 o
   2  -3   4        170.91        161.34         5.46 o
   3  -3   4         62.78         45.30         3.68 o
   4  -3   4         19.60         18.78         3.81 o
   5  -3   4        117.85        128.00         7.67 o
   6  -3   4          0.16          1.41         1.88 o
  -7  -2   4          6.64          6.46         2.07 o
  -6  -2   4        216.47        220.07         7.70 o
  -5  -2   4        474.35        506.11        10.92 o
  -4  -2   4         18.28         18.19         2.07 o
  -3  -2   4        257.36        273.59         7.04 o
  -2  -2   4        167.62        203.18         5.45 o
  -1  -2   4         29.46         20.10         1.82 o
   0  -2   4          0.11          0.23         0.37 o
   1  -2   4       1524.51       1702.81        23.48 o
   2  -2   4         56.23         41.92         2.03 o
   3  -2   4        180.37        201.98         6.23 o
   4  -2   4         70.69         65.48         4.58 o
   5  -2   4          0.83          0.25         1.25 o
   6  -2   4          3.14          1.58         1.49 o
   7  -2   4         14.85         16.01         2.88 o
  -7  -1   4          9.23         14.21         2.73 o
  -6  -1   4         33.73         30.47         3.37 o
  -5  -1   4        229.98        254.30        13.47 o
  -4  -1   4         24.60         23.44         2.04 o
  -3  -1   4        202.58        229.53         5.63 o
  -2  -1   4          1.14          0.44         0.45 o
  -1  -1   4        168.31        182.19         4.70 o
   0  -1   4         58.12         66.51         2.21 o
   1  -1   4        285.42        269.85         9.42 o
   2  -1   4         13.82         20.84         1.55 o
   3  -1   4          1.09          0.94         0.47 o
   4  -1   4         58.04         53.27         2.54 o
   5  -1   4         94.13         98.80         6.63 o
   6  -1   4          0.02          0.44         1.12 o
   7  -1   4         19.95         19.82         3.05 o
   8  -1   4          0.01          0.67         1.60 o
  -6   0   4         18.36         19.63         2.77 o
  -5   0   4          7.01          7.57         1.61 o
  -4   0   4          7.08          5.06         1.08 o
  -3   0   4        423.02        416.30         9.73 o
  -2   0   4          0.51          2.08         0.59 o
  -1   0   4        116.15        118.03         3.12 o
   0   0   4        160.01        145.86         3.30 o
   1   0   4        223.34        223.05         4.32 o
   2   0   4        139.13        115.31         2.85 o
   3   0   4        704.33        847.65        15.66 o
   4   0   4        129.83        133.85         4.09 o
   5   0   4          0.00         -0.56         0.56 o
   6   0   4        142.96        156.66         8.04 o
   7   0   4         14.53         16.37         2.65 o
   8   0   4         20.25         29.28         4.26 o
  -6   1   4          0.60          0.60         1.46 o
  -5   1   4          6.05         10.68         4.50 o
  -4   1   4         15.47         12.60         3.27 o
  -3   1   4        251.13        269.91         7.54 o
  -2   1   4        140.20        119.79         4.66 o
  -1   1   4        338.86        309.43         7.34 o
   0   1   4        183.47        181.37         3.89 o
   1   1   4        193.18        244.44         4.60 o
   2   1   4        317.84        321.85         5.73 o
   3   1   4          4.15          3.89         0.82 o
   4   1   4        262.26        299.84         6.00 o
   5   1   4        144.40        156.69         5.47 o
   6   1   4        110.97        132.39         5.54 o
   7   1   4        241.19        269.85         9.45 o
   8   1   4          0.54          2.83         1.55 o
  -5   2   4          2.28          0.79         1.36 o
  -4   2   4         21.20         18.31         3.85 o
  -3   2   4         12.83          7.44         1.62 o
  -2   2   4         45.35         38.60         2.15 o
  -1   2   4         69.29         68.68         3.14 o
   0   2   4         20.09         16.11         1.17 o
   1   2   4        472.01        461.22        10.17 o
   2   2   4        604.00        633.92        13.87 o
   3   2   4        453.38        505.88         7.79 o
   4   2   4        251.89        251.84         5.26 o
   5   2   4          0.02          0.07         0.39 o
   6   2   4         15.62         15.34         1.79 o
   7   2   4         34.09         37.35         2.68 o
   8   2   4          7.44          6.89         1.92 o
  -5   3   4          2.31          0.23         1.53 o
  -4   3   4          1.91          2.67         1.39 o
  -3   3   4         24.36         16.59         2.44 o
  -2   3   4         94.51        105.93         4.72 o
  -1   3   4          1.27          0.56         0.53 o
   0   3   4        297.05        284.49         8.35 o
   1   3   4        185.83        211.07         4.96 o
   2   3   4        173.37        167.77         3.60 o
   3   3   4        227.33        242.12         4.85 o
   4   3   4         37.73         32.62         1.51 o
   5   3   4          0.13          0.05         0.38 o
   6   3   4          4.97          1.91         0.65 o
   7   3   4        109.08        120.91         4.13 o
   8   3   4          8.13          8.52         2.18 o
   9   3   4        134.14        175.65         9.76 o
  -4   4   4          0.45          1.06         1.49 o
  -3   4   4         52.38         49.45         3.69 o
  -2   4   4         57.90         52.43         4.70 o
  -1   4   4        322.51        342.18         9.51 o
   0   4   4        224.01        235.00         6.38 o
   1   4   4        123.43        127.10         4.09 o
   2   4   4         14.88         12.36         1.04 o
   3   4   4         35.93         30.55         1.38 o
   4   4   4         18.05         17.58         1.41 o
   5   4   4        140.88        140.66         4.38 o
   6   4   4         46.12         43.83         2.20 o
   7   4   4        149.15        170.83         9.21 o
   8   4   4          0.00         -0.39         1.21 o
  -4   5   4         38.57         39.94         6.15 o
  -3   5   4         76.56         86.64         6.64 o
  -2   5   4         54.00         52.51         8.91 o
  -1   5   4        156.17        173.05         8.41 o
   0   5   4        197.57        208.65        11.22 o
   1   5   4         83.02         93.21         4.12 o
   2   5   4         26.99         23.61         2.88 o
   3   5   4        182.17        188.58         9.20 o
   4   5   4         73.60         75.13         3.69 o
   5   5   4        267.89        285.29         7.53 o
   6   5   4         12.26         11.06         1.64 o
   7   5   4         38.29         37.05         3.06 o
   8   5   4          4.15          2.05         2.63 o
  -3   6   4         49.07         59.60        11.99 o
  -2   6   4          8.49          5.00         2.14 o
  -1   6   4         74.55         68.45         5.44 o
   0   6   4         18.08         18.31         4.36 o
   1   6   4        274.05        309.90        16.86 o
   2   6   4         88.77         89.48         5.50 o
   3   6   4        173.42        194.18         6.77 o
   4   6   4        165.66        171.27         6.30 o
   5   6   4          6.54          8.21         1.48 o
   6   6   4          2.13          0.66         0.98 o
   7   6   4          0.81          0.36         1.11 o
   8   6   4          1.24          0.87         1.42 o
  -2   7   4          2.16         -0.06         2.69 o
  -1   7   4         37.87         33.97         7.12 o
   0   7   4         31.20         31.28         6.60 o
   1   7   4         67.97         69.86         5.17 o
   2   7   4         35.96         28.16         6.15 o
   3   7   4         23.72         23.54         3.52 o
   4   7   4          0.19          0.43         0.84 o
   5   7   4          2.04          1.23         0.90 o
   6   7   4         45.61         51.91         3.97 o
   7   7   4          0.01          0.62         1.24 o
   8   7   4         10.51         14.50         2.75 o
   0   8   4         42.64         46.79         7.24 o
   1   8   4          3.17          0.77         2.12 o
   2   8   4          1.48          1.54         1.56 o
   3   8   4         37.83         31.09         3.20 o
   4   8   4         55.11         67.08         4.46 o
   5   8   4         13.11          8.73         2.19 o
   6   8   4        287.63        326.00        11.40 o
   7   8   4         15.61         11.54         2.60 o
   2   9   4          7.30          5.58         3.33 o
   3   9   4          4.61         -0.52         1.83 o
   4   9   4         21.83         25.04         6.25 o
   5   9   4         10.46         12.18         2.66 o
   6   9   4         24.58         25.19         3.70 o
  -4  -8   5         31.23         34.14         5.13 o
  -3  -8   5         29.39         29.28         3.72 o
  -2  -8   5         19.20         21.22         4.11 o
  -1  -8   5          8.57          9.92         2.92 o
   0  -8   5         13.61         10.90         4.74 o
   1  -8   5          0.63          0.06         3.01 o
  -5  -7   5         20.28         23.65         2.99 o
  -4  -7   5         27.59         34.69         3.42 o
  -3  -7   5         63.68         71.32         4.68 o
  -2  -7   5         18.28         10.47         2.17 o
  -1  -7   5          5.94         10.28         3.03 o
   0  -7   5          0.02          2.02         1.59 o
   1  -7   5         32.82         41.34         7.12 o
   2  -7   5          0.28          2.69         3.59 o
  -6  -6   5         19.73         18.02         5.47 o
  -5  -6   5          1.62          2.68         1.51 o
  -4  -6   5          7.80          8.14         1.62 o
  -3  -6   5          4.78          4.76         1.15 o
  -2  -6   5          3.08          3.42         1.15 o
  -1  -6   5        228.46        247.49         8.49 o
   0  -6   5         32.95         34.29         3.37 o
   1  -6   5        108.62        108.51         6.70 o
   2  -6   5          4.17          3.25         1.66 o
   3  -6   5         18.68         18.29         3.71 o
   4  -6   5          0.53          0.61         1.97 o
  -6  -5   5          0.35          0.07         1.19 o
  -5  -5   5          7.43          7.23         1.69 o
  -4  -5   5         56.65         48.54         6.25 o
  -3  -5   5         93.79         95.61         5.62 o
  -2  -5   5         65.89         58.81         2.74 o
  -1  -5   5       1047.82       1143.11        21.86 o
   0  -5   5         29.63         29.68         2.71 o
   1  -5   5        172.36        168.48         8.64 o
   2  -5   5         51.01         40.11         3.98 o
   3  -5   5          0.53          0.91         1.43 o
   4  -5   5         26.77         29.06         4.55 o
   5  -5   5         83.85        116.19         8.75 o
  -6  -4   5         11.20          8.04         2.90 o
  -5  -4   5         94.89         94.93         4.55 o
  -4  -4   5         23.69         16.52         2.19 o
  -3  -4   5        284.49        312.31         8.28 o
  -2  -4   5          0.04          0.27         0.63 o
  -1  -4   5        347.23        378.57        10.89 o
   0  -4   5        210.92        227.45         6.11 o
   1  -4   5         42.31         45.77         2.98 o
   2  -4   5         19.82         21.65         2.49 o
   3  -4   5          4.80          5.76         1.92 o
   4  -4   5          8.70          7.49         2.22 o
   5  -4   5         50.82         51.08         5.21 o
   6  -4   5         29.51         29.15         4.93 o
  -6  -3   5          3.25          0.66         1.23 o
  -5  -3   5         92.18        100.47         4.63 o
  -4  -3   5         14.08         11.78         1.87 o
  -3  -3   5        256.98        256.74        10.93 o
  -2  -3   5          0.01          0.45         0.57 o
  -1  -3   5          6.78          3.68         1.10 o
   0  -3   5         95.50         94.65         2.55 o
   1  -3   5        123.93        123.07         3.28 o
   2  -3   5          9.50          5.92         1.12 o
   3  -3   5        182.15        185.46         8.29 o
   4  -3   5         34.43         29.07         3.58 o
   5  -3   5          8.73          6.32         2.22 o
   6  -3   5         68.46         83.60         6.57 o
  -6  -2   5          6.48          4.50         1.85 o
  -5  -2   5          6.31          5.01         1.38 o
  -4  -2   5         30.62         31.11         2.57 o
  -3  -2   5        143.89        135.22         4.74 o
  -2  -2   5         37.89         36.25         1.81 o
  -1  -2   5          3.95          4.37         0.72 o
   0  -2   5         81.88         86.47         2.61 o
   1  -2   5         34.46         35.22         1.51 o
   2  -2   5         34.01         32.54         1.88 o
   3  -2   5        159.65        166.89         4.92 o
   4  -2   5         22.66         26.13         5.58 o
   5  -2   5          5.56          1.59         1.40 o
   6  -2   5         56.42         63.77         5.43 o
   7  -2   5          8.10          5.45         2.50 o
  -6  -1   5          0.88          1.55         1.47 o
  -5  -1   5         31.17         32.25         2.99 o
  -4  -1   5        150.43        172.42         5.30 o
  -3  -1   5          9.86          8.09         1.55 o
  -2  -1   5         13.03         10.76         1.35 o
  -1  -1   5          0.65          0.38         0.36 o
   0  -1   5         41.18         44.71         1.94 o
   1  -1   5          3.69          1.43         0.45 o
   2  -1   5        148.10        139.88         5.88 o
   3  -1   5         10.90          8.73         1.63 o
   4  -1   5         46.20         42.35         4.49 o
   5  -1   5         35.99         26.34         2.88 o
   6  -1   5          3.07          2.34         1.65 o
   7  -1   5         36.58         39.75         4.93 o
  -6   0   5         38.21         46.12         3.98 o
  -5   0   5          5.98          4.11         1.46 o
  -4   0   5        439.50        502.37        10.86 o
  -3   0   5        533.73        513.15        10.31 o
  -2   0   5         67.53         67.09         2.64 o
  -1   0   5         96.95        100.94         4.01 o
   0   0   5         22.09         33.83         1.50 o
   1   0   5          1.46          0.56         0.34 o
   2   0   5        527.15        595.68        10.06 o
   3   0   5        650.33        733.80        13.99 o
   4   0   5          6.52          6.63         1.08 o
   5   0   5        148.96        147.47         8.99 o
   6   0   5        181.29        187.69         7.16 o
   7   0   5          3.60          0.93         1.57 o
   8   0   5          2.84          1.87         1.60 o
  -5   1   5         16.96         13.56         2.30 o
  -4   1   5         32.65         27.70         2.74 o
  -3   1   5        351.91        347.11         9.19 o
  -2   1   5          0.42         -0.22         0.51 o
  -1   1   5          6.24          3.91         0.77 o
   0   1   5         50.07         56.92         2.26 o
   1   1   5          3.20          4.33         0.95 o
   2   1   5         66.65         64.14         2.39 o
   3   1   5       1140.96       1271.13        19.84 o
   4   1   5        191.02        214.06         5.57 o
   5   1   5         38.87         35.30         3.79 o
   6   1   5         92.46         90.35         5.57 o
   7   1   5          7.75          4.75         2.10 o
   8   1   5         10.03          8.63         3.44 o
  -5   2   5          9.63          8.78         2.40 o
  -4   2   5          0.21          0.06         1.17 o
  -3   2   5          3.02          2.81         1.25 o
  -2   2   5        120.39        128.13         7.74 o
  -1   2   5        192.37        189.19         5.26 o
   0   2   5         86.50         87.86         3.04 o
   1   2   5        880.42        985.91        15.78 o
   2   2   5        233.38        257.77         6.02 o
   3   2   5        942.91       1015.84        18.49 o
   4   2   5         11.15          9.82         0.97 o
   5   2   5        156.79        165.90         4.92 o
   6   2   5          0.53          0.90         0.73 o
   7   2   5         36.43         40.60         3.95 o
   8   2   5         91.02        117.68        27.11 o
  -4   3   5          0.15          0.54         1.41 o
  -3   3   5          0.29         -0.36         1.06 o
  -2   3   5          5.87          2.73         1.13 o
  -1   3   5        722.80        738.72        17.12 o
   0   3   5          5.88          6.41         1.05 o
   1   3   5        807.70        867.19        18.85 o
   2   3   5        489.58        558.27        11.19 o
   3   3   5         16.83         16.83         2.19 o
   4   3   5         66.84         65.71         2.73 o
   5   3   5         98.45         98.50         3.60 o
   6   3   5        121.00        130.32         9.77 o
   7   3   5         33.51         31.46         2.90 o
   8   3   5        271.65        315.08        10.39 o
   9   3   5          2.16          0.88         1.86 o
  -4   4   5          5.03          2.57         1.91 o
  -3   4   5         19.36         17.47         3.94 o
  -2   4   5         40.93         39.42         3.18 o
  -1   4   5        407.86        429.82         9.84 o
   0   4   5         19.11         19.80         2.02 o
   1   4   5        243.57        230.44         7.52 o
   2   4   5         27.65         26.57         1.69 o
   3   4   5          2.47          1.48         0.62 o
   4   4   5        148.56        158.99         4.67 o
   5   4   5        119.41        115.89         4.89 o
   6   4   5         60.09         61.13         3.00 o
   7   4   5         57.42         55.46         3.63 o
   8   4   5         35.54         31.27         4.47 o
  -3   5   5         28.02         23.78         5.70 o
  -2   5   5          6.91          8.14         3.65 o
  -1   5   5         50.48         47.18         6.22 o
   0   5   5         87.93         81.62         6.99 o
   1   5   5          1.11         -0.33         0.94 o
   2   5   5         34.27         25.83         2.88 o
   3   5   5         23.28         21.47         2.30 o
   4   5   5        104.90        101.04         7.49 o
   5   5   5         54.11         47.88         3.17 o
   6   5   5         61.67         62.00         3.69 o
   7   5   5         21.11         13.24         2.13 o
   8   5   5         17.99         21.85         3.60 o
  -2   6   5          9.71          9.04         4.17 o
  -1   6   5          4.39         -0.45         2.05 o
   0   6   5        168.61        190.57        13.53 o
   1   6   5          2.98          0.06         1.15 o
   2   6   5         26.23         18.47         3.08 o
   3   6   5         26.96         14.99         2.19 o
   4   6   5          0.03         -0.28         0.79 o
   5   6   5         45.73         44.81         6.01 o
   6   6   5         37.64         36.34         3.69 o
   7   6   5          0.36          0.68         1.05 o
   8   6   5          6.30          6.47         3.59 o
  -1   7   5         18.65         22.56         5.90 o
   0   7   5         24.66         30.51         6.47 o
   1   7   5          0.75          2.60         1.83 o
   2   7   5         33.18         36.01         4.03 o
   3   7   5          1.08         -0.58         0.91 o
   4   7   5          5.97          3.62         1.47 o
   5   7   5        123.31        152.03         6.48 o
   6   7   5          1.75          3.44         1.44 o
   7   7   5         46.04         61.47         5.54 o
   8   7   5          0.08         -0.78         1.49 o
   0   8   5          1.05         -2.31         2.31 o
   1   8   5          7.98          5.06         3.53 o
   2   8   5         35.97         37.22        10.74 o
   3   8   5         42.92         51.56         3.89 o
   4   8   5          0.81          0.89         1.21 o
   5   8   5        141.63        160.75        13.57 o
   6   8   5         72.39         77.12        11.38 o
   7   8   5          0.15          2.16         2.11 o
   3   9   5         17.87         20.67         3.14 o
   4   9   5          0.43         -1.79         1.79 o
   5   9   5         22.13         35.14         5.47 o
  -2  -8   6          7.74          2.73         2.34 o
  -1  -8   6         15.39         14.18         4.04 o
   0  -8   6          4.34          0.38         3.65 o
  -4  -7   6          1.56          1.20         1.27 o
  -3  -7   6          5.68          3.51         1.77 o
  -2  -7   6          0.05          0.30         2.50 o
  -1  -7   6         27.69         36.99         5.30 o
   0  -7   6         28.94         29.26         4.60 o
   1  -7   6         54.41         51.73         8.14 o
   2  -7   6         52.27         55.89         9.10 o
  -5  -6   6         55.13         65.48         4.43 o
  -4  -6   6          8.59          8.55         1.64 o
  -3  -6   6         21.30         18.99         2.21 o
  -2  -6   6        110.55        123.38         5.01 o
  -1  -6   6         26.56         31.72         5.85 o
   0  -6   6        101.84        100.44         5.40 o
   1  -6   6         53.57         49.51         4.70 o
   2  -6   6         12.93          8.88         2.58 o
   3  -6   6          0.06         -1.57         1.57 o
  -5  -5   6         29.53         21.54         2.74 o
  -4  -5   6        108.55        116.88         5.12 o
  -3  -5   6         28.84         24.39         2.20 o
  -2  -5   6        284.41        311.00         7.55 o
  -1  -5   6         62.72         56.50         3.11 o
   0  -5   6         64.21         67.38         4.45 o
   1  -5   6          1.06          0.50         1.02 o
   2  -5   6          4.31         12.41         2.72 o
   3  -5   6          0.01          0.60         1.56 o
   4  -5   6         44.76         65.43         5.84 o
  -6  -4   6         28.95         30.13         3.89 o
  -5  -4   6          5.28          3.68         1.34 o
  -4  -4   6         81.09         89.79         4.35 o
  -3  -4   6        120.00        119.37         4.79 o
  -2  -4   6         87.41         88.50         3.87 o
  -1  -4   6          0.05         -0.28         0.58 o
   0  -4   6         72.58         74.75         4.06 o
   1  -4   6          6.61          4.32         1.32 o
   2  -4   6         33.80         30.56         2.69 o
   3  -4   6         10.99          9.18         5.45 o
   4  -4   6         21.55         21.04         4.23 o
   5  -4   6          7.39          2.39         2.21 o
  -6  -3   6         33.84         42.40         4.64 o
  -5  -3   6          0.13         -0.30         1.07 o
  -4  -3   6         90.70         93.75         4.39 o
  -3  -3   6         36.86         24.65         2.39 o
  -2  -3   6        221.29        205.20         6.19 o
  -1  -3   6         15.75         14.08         1.69 o
   0  -3   6        279.11        296.87         7.34 o
   1  -3   6        436.17        450.17         9.95 o
   2  -3   6         77.65         78.91         3.32 o
   3  -3   6         32.29         29.03         2.49 o
   4  -3   6          0.68          2.24         2.88 o
   5  -3   6         26.22         24.89         5.26 o
   6  -3   6          4.24          4.78         2.26 o
  -6  -2   6         15.32         16.31         3.09 o
  -5  -2   6          1.25          2.56         1.27 o
  -4  -2   6         84.81         82.40         4.80 o
  -3  -2   6         19.35         21.73         2.91 o
  -2  -2   6        132.39        143.20         8.67 o
  -1  -2   6         17.25         17.80         2.31 o
   0  -2   6          8.90          4.23         0.77 o
   1  -2   6        148.91        145.74         4.85 o
   2  -2   6          0.55          0.24         0.57 o
   3  -2   6         13.89         14.80         1.73 o
   4  -2   6          0.40         -0.50         0.71 o
   5  -2   6          1.72          4.74         1.97 o
   6  -2   6         13.21          9.49         2.76 o
   7  -2   6         15.33         18.19         3.94 o
  -5  -1   6          1.01          0.42         1.22 o
  -4  -1   6          0.08         -0.27         0.88 o
  -3  -1   6         66.72         72.47         3.72 o
  -2  -1   6          0.29         -0.09         0.55 o
  -1  -1   6         13.05         11.23         1.23 o
   0  -1   6         29.65         23.44         1.42 o
   1  -1   6         25.56         24.34         1.66 o
   2  -1   6         10.41          9.40         1.23 o
   3  -1   6        184.57        198.14         5.54 o
   4  -1   6          2.09          2.68         0.89 o
   5  -1   6         26.83         21.77         3.19 o
   6  -1   6         65.59         63.78         5.23 o
   7  -1   6         12.44          7.37         2.61 o
  -5   0   6         16.33         12.80         2.38 o
  -4   0   6        111.88         97.56         5.24 o
  -3   0   6         51.30         46.49         2.60 o
  -2   0   6         17.07         14.62         2.54 o
  -1   0   6         40.09         28.46         1.89 o
   0   0   6         67.92         69.16         2.42 o
   1   0   6          4.84          3.32         0.62 o
   2   0   6         70.62         78.92         2.42 o
   3   0   6         32.64         26.33         1.69 o
   4   0   6        101.95         95.23         3.60 o
   5   0   6          0.65          0.65         0.73 o
   6   0   6         63.35         58.46         4.64 o
   7   0   6          5.10          3.08         2.56 o
   8   0   6         33.77         33.59         6.99 o
  -5   1   6         36.47         45.42         3.78 o
  -4   1   6         35.12         29.50         3.10 o
  -3   1   6         42.50         41.09         3.67 o
  -2   1   6         81.75         78.42         3.07 o
  -1   1   6         10.72         12.30         1.35 o
   0   1   6          2.23          0.86         0.46 o
   1   1   6          1.40          0.93         0.39 o
   2   1   6        481.87        523.52        10.69 o
   3   1   6         51.43         49.94         2.35 o
   4   1   6        418.12        451.79        11.64 o
   5   1   6         47.60         48.99         3.11 o
   6   1   6         18.53         15.05         2.36 o
   7   1   6          0.71          0.69         2.02 o
   8   1   6         28.44         30.96         6.67 o
  -4   2   6         28.60         32.85         3.80 o
  -3   2   6         75.06         84.32         4.81 o
  -2   2   6        555.89        600.29        13.08 o
  -1   2   6          5.33          3.13         0.75 o
   0   2   6        248.85        268.28         6.58 o
   1   2   6          0.52          0.66         0.47 o
   2   2   6        291.83        311.26         7.32 o
   3   2   6         17.36         13.55         1.83 o
   4   2   6        587.53        628.95        14.99 o
   5   2   6         75.27         80.19         5.47 o
   6   2   6          5.47          3.14         1.12 o
   7   2   6        120.24        112.65        12.47 o
   8   2   6          0.01         -0.39         1.36 o
  -4   3   6         22.24         18.36         3.24 o
  -3   3   6          6.88          3.55         1.76 o
  -2   3   6        248.32        255.87        10.59 o
  -1   3   6         45.84         43.89         5.62 o
   0   3   6        306.75        298.36         8.63 o
   1   3   6          3.71          2.23         0.85 o
   2   3   6         30.16         22.51         1.63 o
   3   3   6         42.69         34.31         2.00 o
   4   3   6        111.34        111.59         9.82 o
   5   3   6        170.24        173.61         6.18 o
   6   3   6          9.44          9.43         1.73 o
   7   3   6         15.30         21.43         2.82 o
   8   3   6          0.00         -1.18         1.29 o
  -3   4   6          2.93          4.30         2.17 o
  -2   4   6         45.77         43.44         6.44 o
  -1   4   6         70.08         77.29         5.09 o
   0   4   6        502.37        491.60        26.62 o
   1   4   6          4.71          2.62         0.92 o
   2   4   6        102.63        102.36         5.75 o
   3   4   6        152.30        175.39         5.11 o
   4   4   6          6.14          2.76         0.93 o
   5   4   6         31.68         31.74         2.14 o
   6   4   6        164.14        175.62         7.22 o
   7   4   6          6.14          6.31         2.06 o
   8   4   6         13.21          9.57         2.55 o
  -2   5   6         12.30         13.40         4.68 o
  -1   5   6          0.06         -0.19         1.92 o
   0   5   6        153.09        171.58         8.88 o
   1   5   6        255.98        285.10        11.29 o
   2   5   6         22.28         18.70         2.45 o
   3   5   6        183.55        206.62         7.21 o
   4   5   6          6.72          3.89         1.25 o
   5   5   6         16.52         17.08         2.33 o
   6   5   6         70.36         62.53         3.78 o
   7   5   6         49.71         42.91         4.26 o
   8   5   6          4.54          6.90         3.62 o
  -1   6   6         23.60         30.32         6.54 o
   0   6   6          6.94          4.04         2.69 o
   1   6   6         88.82         95.75        15.64 o
   2   6   6         21.65         19.23         3.56 o
   3   6   6          1.37          0.75         0.99 o
   4   6   6          1.62         -0.21         0.83 o
   5   6   6          2.27          2.18         1.22 o
   6   6   6          1.12          0.75         1.30 o
   7   6   6         30.92         28.89         9.17 o
   8   6   6          9.65         15.53         3.34 o
   0   7   6         17.61         20.32         6.15 o
   1   7   6         24.93         23.78         6.09 o
   2   7   6         12.71         17.41         3.42 o
   3   7   6          1.28          0.69         1.09 o
   4   7   6          9.01         11.44         2.68 o
   5   7   6          5.01          5.38         1.69 o
   6   7   6         26.86         34.73         3.53 o
   7   7   6         17.03         16.32         2.60 o
   1   8   6          0.49          1.73         3.14 o
   2   8   6         11.83         15.03         3.27 o
   3   8   6          0.43          1.15         1.50 o
   4   8   6          0.19          0.83         1.23 o
   5   8   6          2.87         -0.58         1.26 o
   6   8   6          7.80          7.94         4.26 o
  -3  -7   7          0.82          0.43         2.06 o
  -2  -7   7          5.82          7.04         2.87 o
  -1  -7   7          5.38          7.25         3.01 o
   0  -7   7         83.42        102.77         7.62 o
   1  -7   7          3.23          1.60         3.27 o
  -4  -6   7          8.81          5.75         1.56 o
  -3  -6   7          2.13          2.23         1.29 o
  -2  -6   7          8.22          7.58         2.21 o
  -1  -6   7          1.53          0.45         1.24 o
   0  -6   7        118.43        134.22         6.66 o
   1  -6   7         20.76         17.65         2.74 o
   2  -6   7         27.19         24.80         4.40 o
   3  -6   7         25.02         22.22         4.03 o
  -4  -5   7          8.97          7.67         1.82 o
  -3  -5   7          3.30          5.37         1.45 o
  -2  -5   7         16.72         11.83         1.88 o
  -1  -5   7          0.42         -0.24         1.12 o
   0  -5   7         61.65         58.76         4.08 o
   1  -5   7         75.90         92.24         5.12 o
   2  -5   7         13.82          7.58         2.32 o
   3  -5   7         20.02         22.56         3.90 o
   4  -5   7          0.82          0.84         1.83 o
  -5  -4   7          6.12          7.90         1.90 o
  -4  -4   7         71.28         75.62         4.24 o
  -3  -4   7         55.27         52.78         3.38 o
  -2  -4   7         70.71         66.49         3.55 o
  -1  -4   7        107.88        105.07         5.22 o
   0  -4   7         39.50         31.74         3.04 o
   1  -4   7         43.97         48.12         3.95 o
   2  -4   7          2.15          0.19         0.98 o
   3  -4   7          3.60          2.32         1.65 o
   4  -4   7          0.05          0.21         1.48 o
   5  -4   7         10.72          7.29         2.67 o
  -5  -3   7          1.15          1.29         1.38 o
  -4  -3   7         16.91         17.29         2.48 o
  -3  -3   7        219.23        226.68         7.23 o
  -2  -3   7          1.92          0.75         0.86 o
  -1  -3   7        118.69        124.19         4.60 o
   0  -3   7        461.56        483.67        12.96 o
   1  -3   7         78.98         70.38         3.91 o
   2  -3   7         20.11         18.05         2.54 o
   3  -3   7          0.04         -0.16         0.77 o
   4  -3   7          7.70          0.00         1.41 o
   5  -3   7         13.78         10.17         2.81 o
   6  -3   7         34.52         35.31         5.30 o
  -5  -2   7          5.64          5.78         1.77 o
  -4  -2   7          0.11         -0.49         1.10 o
  -3  -2   7         64.13         71.50         3.82 o
  -2  -2   7          6.55          6.30         1.32 o
  -1  -2   7          5.03          3.78         1.01 o
   0  -2   7         63.93         57.74         2.78 o
   1  -2   7         48.23         39.19         4.04 o
   2  -2   7         27.60         25.78         2.01 o
   3  -2   7         26.64         26.49         2.58 o
   4  -2   7          0.60         -0.44         0.82 o
   5  -2   7          2.57          2.53         1.32 o
   6  -2   7         27.38         21.92         5.77 o
  -5  -1   7         20.29         25.51         3.56 o
  -4  -1   7         39.94         39.46         3.27 o
  -3  -1   7          1.61          1.00         0.98 o
  -2  -1   7        193.02        207.54         6.39 o
  -1  -1   7         26.95         20.68         1.97 o
   0  -1   7         96.94         95.29         5.02 o
   1  -1   7         33.69         29.33         1.91 o
   2  -1   7        389.94        421.97         9.47 o
   3  -1   7          9.78          6.96         1.80 o
   4  -1   7        141.17        149.32         5.88 o
   5  -1   7         84.12         83.32         6.86 o
   6  -1   7         16.28         14.69         3.15 o
   7  -1   7         45.84         58.07         8.08 o
  -5   0   7          5.51          8.04         2.90 o
  -4   0   7         66.85         68.10         4.05 o
  -3   0   7          7.69          4.93         1.38 o
  -2   0   7        202.73        212.26         6.49 o
  -1   0   7          1.95          1.97         0.76 o
   0   0   7          7.92          6.11         1.07 o
   1   0   7          6.59          6.24         1.07 o
   2   0   7         52.12         46.77         2.88 o
   3   0   7        310.25        328.35         9.45 o
   4   0   7        148.29        159.36         6.09 o
   5   0   7        126.02        118.59         5.29 o
   6   0   7          4.84          2.50         1.61 o
   7   0   7         19.76         16.42         3.39 o
  -4   1   7         55.64         66.67         4.24 o
  -3   1   7         56.38         47.55         3.30 o
  -2   1   7         21.71         23.00         2.80 o
  -1   1   7         32.41         29.19         2.76 o
   0   1   7         29.93         27.00         1.94 o
   1   1   7         19.25         18.92         1.84 o
   2   1   7        134.90        143.05         4.47 o
   3   1   7        246.70        249.37         7.75 o
   4   1   7        298.82        311.28         9.23 o
   5   1   7         54.26         51.56         3.78 o
   6   1   7         11.99         12.00         2.16 o
   7   1   7         10.21          7.61         2.36 o
   8   1   7          1.16          3.90         1.99 o
  -4   2   7         13.68         14.85         3.59 o
  -3   2   7         83.01         76.75         7.15 o
  -2   2   7         46.79         38.54         3.47 o
  -1   2   7         42.27         43.24         3.14 o
   0   2   7        101.12         78.58         3.97 o
   1   2   7          6.77          4.28         0.95 o
   2   2   7        163.18        158.73         4.85 o
   3   2   7        164.94        179.58         6.45 o
   4   2   7          7.17          4.83         1.70 o
   5   2   7         29.08         26.10         2.84 o
   6   2   7          5.65          4.30         2.08 o
   7   2   7          8.59          7.12         2.23 o
   8   2   7          0.57         -0.35         1.49 o
  -3   3   7         32.22         28.04         4.35 o
  -2   3   7          0.01         -0.79         1.38 o
  -1   3   7        123.90        111.39         6.77 o
   0   3   7        114.07        116.16         5.09 o
   1   3   7         93.58         87.45         4.91 o
   2   3   7         56.67         50.38         3.28 o
   3   3   7         71.94         77.27         3.25 o
   4   3   7         44.27         41.82         2.86 o
   5   3   7         70.64         72.64         6.02 o
   6   3   7          5.80          4.93         1.38 o
   7   3   7         29.37         29.62         4.23 o
   8   3   7          8.14          6.76         3.46 o
  -3   4   7         41.22         47.27         5.27 o
  -2   4   7         44.50         38.93         4.54 o
  -1   4   7        231.07        229.56        13.33 o
   0   4   7         37.01         39.78         2.98 o
   1   4   7         81.14         75.82         3.96 o
   2   4   7         64.91         74.54         3.32 o
   3   4   7          2.39          2.03         0.91 o
   4   4   7         50.95         49.97         3.25 o
   5   4   7         69.95         57.13        11.06 o
   6   4   7         51.17         49.77         4.41 o
   7   4   7          1.76          0.68         1.15 o
   8   4   7         16.10         12.98         2.88 o
  -2   5   7          1.34          0.19         2.37 o
  -1   5   7         42.09         29.42         6.73 o
   0   5   7        163.74        194.32        11.03 o
   1   5   7         24.15         24.70         6.95 o
   2   5   7         58.44         57.92         3.74 o
   3   5   7          4.05          2.66         1.61 o
   4   5   7          1.58          0.68         0.95 o
   5   5   7          4.88          2.20         1.40 o
   6   5   7         28.41         29.37         4.13 o
   7   5   7          4.52          7.93         2.51 o
   8   5   7          2.31          4.30         2.09 o
  -1   6   7          5.41          3.40         3.14 o
   0   6   7          9.21          7.88         3.97 o
   1   6   7         32.34         25.31         4.10 o
   2   6   7         48.46         49.91         3.76 o
   3   6   7          0.27         -0.84         0.95 o
   4   6   7          9.19          9.55         1.96 o
   5   6   7         17.57         19.46         3.80 o
   6   6   7         25.73         31.70         3.21 o
   7   6   7          0.21         -0.56         1.51 o
   8   6   7         29.73         29.64         4.51 o
   1   7   7          0.17          0.26         2.56 o
   2   7   7         95.04        120.57         7.73 o
   3   7   7          3.92          3.82         1.67 o
   4   7   7         20.94         26.13         3.38 o
   5   7   7         22.98         23.84         3.23 o
   6   7   7          6.32          5.06         1.77 o
   7   7   7          9.69          8.87         2.58 o
   3   8   7          3.74          5.35         1.81 o
   4   8   7          3.60          1.44         1.52 o
   5   8   7         15.57         19.29         3.66 o
   6   8   7          3.73          2.73         1.71 o
  -2  -6   8          3.01          4.92         2.30 o
  -1  -6   8         22.54         21.42         4.14 o
   0  -6   8          8.71          9.87         2.55 o
   1  -6   8         62.35         76.06         5.18 o
   2  -6   8         25.82         36.83         5.16 o
  -3  -5   8         26.59         30.56         5.58 o
  -2  -5   8          1.71          0.50         1.37 o
  -1  -5   8         34.31         33.08         3.85 o
   0  -5   8         15.26         19.16         3.02 o
   1  -5   8         27.13         31.91         4.85 o
   2  -5   8         20.56         17.31         3.42 o
   3  -5   8          0.99          0.20         2.37 o
  -4  -4   8         29.15         29.06         4.42 o
  -3  -4   8          5.97          4.91         1.59 o
  -2  -4   8          2.17          2.83         1.54 o
  -1  -4   8          5.36          4.97         1.72 o
   0  -4   8          2.76          3.16         1.43 o
   1  -4   8          0.01          0.58         1.13 o
   2  -4   8         41.96         39.10         3.50 o
   3  -4   8          0.99          0.57         1.65 o
   4  -4   8         12.53         11.83         3.17 o
  -4  -3   8         20.78         22.90         3.01 o
  -3  -3   8          0.06         -0.51         1.12 o
  -2  -3   8          9.39          9.26         1.77 o
  -1  -3   8          0.12         -1.01         1.01 o
   0  -3   8         11.18          5.49         2.28 o
   1  -3   8          7.93          6.93         1.72 o
   2  -3   8         33.00         33.58         3.23 o
   3  -3   8          2.20          1.66         1.05 o
   4  -3   8         20.99         19.45         3.39 o
   5  -3   8          3.44          0.38         2.12 o
  -4  -2   8          0.08         -0.07         1.28 o
  -3  -2   8          0.08          0.10         0.95 o
  -2  -2   8        104.49        110.83         5.91 o
  -1  -2   8         77.35         74.21         3.58 o
   0  -2   8         30.31         29.61         2.99 o
   1  -2   8        237.78        241.48         6.81 o
   2  -2   8          0.00         -0.09         0.80 o
   3  -2   8         25.72         26.22         2.77 o
   4  -2   8          8.76          9.30         1.92 o
   5  -2   8         11.88          9.50         5.48 o
   6  -2   8          1.65          4.81         3.20 o
  -4  -1   8          2.11          1.93         1.35 o
  -3  -1   8         66.30         73.80         4.46 o
  -2  -1   8        129.25        133.68         5.18 o
  -1  -1   8        331.21        342.89         9.22 o
   0  -1   8         10.09         11.68         1.59 o
   1  -1   8        186.30        200.24         6.96 o
   2  -1   8        309.21        340.52         9.97 o
   3  -1   8          0.11         -0.56         0.74 o
   4  -1   8         16.34         11.39         2.04 o
   5  -1   8         18.32         22.04         3.42 o
   6  -1   8          1.07          1.06         1.77 o
   7  -1   8         48.04         55.00         8.08 o
  -4   0   8          7.03         12.29         3.30 o
  -3   0   8         80.34         84.79         5.87 o
  -2   0   8          2.26          1.39         1.16 o
  -1   0   8        103.28         96.80         4.98 o
   0   0   8          2.68          0.10         0.68 o
   1   0   8          7.13          4.79         1.36 o
   2   0   8         92.57         81.72         4.16 o
   3   0   8        108.04        102.61         4.76 o
   4   0   8          4.53          1.97         1.11 o
   5   0   8        155.41        175.36         6.98 o
   6   0   8          0.47          0.24         1.34 o
   7   0   8         15.19         17.37         3.54 o
  -3   1   8         82.74         99.78         8.97 o
  -2   1   8         29.35         26.63         4.89 o
  -1   1   8         89.82         88.08         7.27 o
   0   1   8          2.33          4.27         1.52 o
   1   1   8        163.78        177.32         5.54 o
   2   1   8          0.47          0.04         0.75 o
   3   1   8        464.13        525.71        13.79 o
   4   1   8        134.90        144.80         5.94 o
   5   1   8         57.21         55.48         3.72 o
   6   1   8         53.18         53.12         4.01 o
   7   1   8          8.96          4.89         1.96 o
  -3   2   8         15.01         11.04         2.88 o
  -2   2   8         49.12         60.52         6.24 o
  -1   2   8         33.96         28.70         3.01 o
   0   2   8         24.77         21.48         2.22 o
   1   2   8        171.99        171.38         6.02 o
   2   2   8          5.99          5.00         1.60 o
   3   2   8         46.85         42.21         2.96 o
   4   2   8        176.55        179.92         7.96 o
   5   2   8          2.34          0.84         0.98 o
   6   2   8         58.79         52.02         3.97 o
   7   2   8          0.39          0.61         1.47 o
   8   2   8          3.83          0.59         3.04 o
  -2   3   8         30.89         31.48         4.65 o
  -1   3   8          5.72          5.58         1.60 o
   0   3   8         11.38          5.73         1.85 o
   1   3   8        115.76        105.73         4.23 o
   2   3   8         10.09          6.66         1.28 o
   3   3   8          5.03          3.88         1.02 o
   4   3   8         60.00         54.18         3.45 o
   5   3   8          3.44          2.61         1.26 o
   6   3   8         35.82         31.98         3.14 o
   7   3   8          3.79          1.13         1.24 o
   8   3   8          1.39          2.75         1.74 o
  -2   4   8          2.24          0.58         2.95 o
  -1   4   8         31.60         27.37         5.83 o
   0   4   8          1.26          1.29         1.63 o
   1   4   8          1.79          0.46         1.07 o
   2   4   8         30.62         33.02         3.28 o
   3   4   8          1.07          1.78         1.17 o
   4   4   8         21.00         14.67         2.77 o
   5   4   8         50.90         54.18         6.76 o
   6   4   8          0.01          1.64         1.29 o
   7   4   8          0.19          0.44         1.51 o
   8   4   8          0.00         -0.80         1.67 o
  -1   5   8          0.09         -1.35         2.56 o
   0   5   8         16.21         18.01         4.74 o
   1   5   8          8.27          5.54         2.07 o
   2   5   8         43.46         45.96         8.20 o
   3   5   8          1.52          1.26         1.15 o
   4   5   8          0.04         -0.41         0.96 o
   5   5   8         10.45         16.69         5.42 o
   6   5   8          0.85         -1.14         1.38 o
   7   5   8          1.68         -0.15         1.66 o
   0   6   8         36.65         40.83         8.20 o
   1   6   8        231.86        291.36        19.81 o
   2   6   8          6.10          3.78         1.53 o
   3   6   8         73.92         85.39         5.06 o
   4   6   8         28.64         24.13         4.04 o
   5   6   8          3.02          3.08         1.56 o
   6   6   8          0.00          0.26         2.24 o
   7   6   8         68.66         71.94         6.04 o
   2   7   8         29.87         36.11         4.14 o
   3   7   8          6.90          3.39         1.59 o
   4   7   8          7.12          3.65         1.84 o
   5   7   8          4.22          2.92         1.63 o
   6   7   8          2.81          3.09         2.02 o
  -2  -5   9         28.81         35.18         4.26 o
  -1  -5   9          0.06         -0.09         1.55 o
   0  -5   9         17.89         20.76         3.22 o
   1  -5   9          8.43          6.37         1.95 o
   2  -5   9          8.98         10.66         2.99 o
  -3  -4   9          8.20          9.80         2.42 o
  -2  -4   9         40.26         38.28         4.17 o
  -1  -4   9         12.27         10.83         2.29 o
   0  -4   9          0.02         -0.18         1.25 o
   1  -4   9         51.70         59.39         7.92 o
   2  -4   9         10.83          9.31         2.79 o
   3  -4   9         58.48         66.98         8.59 o
   4  -4   9          5.83          4.17         3.40 o
  -3  -3   9          4.05          2.64         1.45 o
  -2  -3   9          5.14          5.66         1.81 o
  -1  -3   9         14.15         13.29         3.07 o
   0  -3   9          6.35          5.88         2.24 o
   1  -3   9         45.64         64.78         8.49 o
   2  -3   9         37.75         30.37         5.16 o
   3  -3   9         32.97         39.00         5.17 o
   4  -3   9          0.89          0.31         1.51 o
   5  -3   9          0.38          0.19         2.76 o
  -3  -2   9         33.09         33.34         3.91 o
  -2  -2   9         69.71         66.71         4.70 o
  -1  -2   9         69.41         79.41         5.93 o
   0  -2   9         48.28         47.52         5.09 o
   1  -2   9          3.72          2.76         1.67 o
   2  -2   9          5.49          7.30         1.72 o
   3  -2   9         15.46         14.41         2.31 o
   4  -2   9         11.27         12.28         2.30 o
   5  -2   9          9.04          6.70         2.36 o
  -3  -1   9         41.11         48.21         5.47 o
  -2  -1   9        106.55        118.24         7.21 o
  -1  -1   9         28.29         35.01         4.49 o
   0  -1   9         12.92         11.23         2.72 o
   1  -1   9         29.84         23.70         3.99 o
   2  -1   9         11.49          6.75         1.61 o
   3  -1   9          2.76          2.67         1.32 o
   4  -1   9         73.57         80.57         4.73 o
   5  -1   9         24.48         19.35         3.71 o
   6  -1   9         60.52         73.77         6.04 o
  -3   0   9         11.77         10.86         4.16 o
  -2   0   9         47.53         49.01         3.94 o
  -1   0   9         20.21         13.12         2.38 o
   0   0   9        127.41        133.87         7.11 o
   1   0   9          0.22          0.25         0.90 o
   2   0   9        123.55        152.19         9.67 o
   3   0   9          4.51          2.12         1.47 o
   4   0   9        141.73        162.05         9.99 o
   5   0   9          9.71          7.51         2.06 o
   6   0   9         30.01         29.21         4.30 o
   7   0   9          1.84         -0.14         1.81 o
  -2   1   9         23.06         19.00         3.80 o
  -1   1   9          1.72          2.04         1.13 o
   0   1   9        209.84        214.13         6.69 o
   1   1   9          4.41          2.83         1.27 o
   2   1   9         98.96        104.03         6.38 o
   3   1   9        115.08        125.93         5.69 o
   4   1   9         10.76          6.95         1.74 o
   5   1   9          9.84          6.39         1.77 o
   6   1   9          0.51          0.61         1.16 o
   7   1   9          1.18          1.18         1.90 o
  -2   2   9         14.40         17.43         3.63 o
  -1   2   9         20.70         21.38         3.01 o
   0   2   9         63.80         63.56         3.52 o
   1   2   9          0.03          0.65         0.95 o
   2   2   9         47.41         41.10         3.22 o
   3   2   9          8.10          6.16         2.17 o
   4   2   9          0.15         -0.11         0.96 o
   5   2   9         25.01         20.59         2.67 o
   6   2   9         10.63         10.14         2.28 o
   7   2   9          0.49          0.16         1.51 o
  -1   3   9          4.99          6.25         1.84 o
   0   3   9         11.51          8.06         1.92 o
   1   3   9          1.78          2.13         1.09 o
   2   3   9         57.52         49.79         3.04 o
   3   3   9         20.40         17.93         2.90 o
   4   3   9          4.30          1.06         1.13 o
   5   3   9        138.47        153.63        13.50 o
   6   3   9         15.72         14.52         2.98 o
   7   3   9         13.31         16.17         2.81 o
  -1   4   9          0.32         -0.32         2.37 o
   0   4   9          0.06          1.36         1.95 o
   1   4   9         39.32         44.14         3.74 o
   2   4   9          7.38          6.65         1.77 o
   3   4   9         50.67         56.73         4.02 o
   4   4   9         10.43          9.65         2.44 o
   5   4   9         21.79         15.34         3.49 o
   6   4   9         29.39         25.94         4.10 o
   7   4   9          2.63          2.03         2.63 o
   0   5   9          7.57          7.05         3.72 o
   1   5   9         10.21          7.55         2.09 o
   2   5   9          9.85          6.97         1.86 o
   3   5   9         15.41         11.03         2.45 o
   4   5   9         14.87         13.30         3.03 o
   5   5   9          0.08          1.32         2.50 o
   6   5   9         19.13         12.22         2.96 o
   7   5   9          2.87          3.14         2.07 o
   2   6   9         29.33         36.58         4.13 o
   3   6   9          4.96          4.87         1.92 o
   4   6   9          1.99          2.80         1.69 o
   5   6   9          0.60          1.00         1.73 o
   6   6   9         18.39         24.85         4.97 o
  -1  -4  10          1.42          2.64         2.03 o
   0  -4  10          0.07          1.09         2.08 o
   1  -4  10          0.14          0.49         1.88 o
   2  -4  10         76.72        120.00         8.25 o
  -1  -3  10          3.25          1.43         1.85 o
   0  -3  10         69.38         84.76         6.59 o
   1  -3  10          3.20          1.11         1.76 o
   2  -3  10         62.79         63.69         7.88 o
   3  -3  10          2.68         -0.70         1.76 o
   4  -3  10         15.01         13.14         4.81 o
  -2  -2  10         80.55        108.79         9.13 o
  -1  -2  10          0.47         -0.54         1.79 o
   0  -2  10        143.01        164.81        18.33 o
   1  -2  10          8.02          6.64         2.46 o
   2  -2  10         13.22         14.42         3.29 o
   3  -2  10         33.80         35.79         4.02 o
   4  -2  10         12.08         16.41         3.00 o
   5  -2  10         29.16         38.33         5.42 o
  -2  -1  10         49.84         60.68         4.78 o
  -1  -1  10          6.89          6.08         3.01 o
   0  -1  10         38.44         48.96         4.96 o
   1  -1  10         13.60         14.98         3.40 o
   2  -1  10          0.72          2.03         1.19 o
   3  -1  10         62.93         76.93         7.54 o
   4  -1  10         17.54         20.95         3.07 o
   5  -1  10         32.56         36.10         3.97 o
  -2   0  10         30.78         32.24         3.95 o
  -1   0  10        111.20        115.45         6.12 o
   0   0  10          0.20          0.06         1.70 o
   1   0  10         39.71         41.19         3.81 o
   2   0  10          0.07          0.64         1.08 o
   3   0  10          0.54          1.31         1.26 o
   4   0  10         28.33         23.82         3.14 o
   5   0  10         22.80         25.86         3.46 o
   6   0  10          3.81          1.73         1.90 o
  -1   1  10         70.49         83.59         6.41 o
   0   1  10         18.06          9.90         2.44 o
   1   1  10          5.00          4.74         2.12 o
   2   1  10          0.32          0.61         1.09 o
   3   1  10         23.99         22.98         3.07 o
   4   1  10         24.04         22.14         3.08 o
   5   1  10         35.84         42.87         4.48 o
   6   1  10          0.57          1.49         1.36 o
  -1   2  10         11.25         11.66         2.13 o
   0   2  10          0.31          1.44         1.19 o
   1   2  10         46.52         51.19         4.01 o
   2   2  10          1.74          0.87         1.25 o
   3   2  10         22.74         22.56         3.44 o
   4   2  10         18.32         18.74         2.84 o
   5   2  10          4.58          4.31         2.13 o
   6   2  10         18.36         17.02         2.81 o
   0   3  10          2.17          3.63         1.48 o
   1   3  10         22.34         22.27         2.65 o
   2   3  10         41.70         44.16         3.63 o
   3   3  10          3.01          1.77         1.39 o
   4   3  10        121.42        137.75         6.45 o
   5   3  10        115.56        144.69         6.73 o
   6   3  10          3.46          3.02         2.43 o
   1   4  10          1.18          2.79         1.46 o
   2   4  10         34.28         39.79         5.73 o
   3   4  10          0.13         -0.11         1.42 o
   4   4  10         23.86         25.56         5.58 o
   5   4  10         30.32         27.78         4.50 o
   6   4  10          0.73          0.97         1.63 o
   2   5  10         44.17         55.98         4.43 o
   3   5  10          5.46          6.43         3.08 o
   4   5  10         38.08         43.20         5.05 o
   5   5  10         10.22          6.50         2.45 o
   0  -2  11          0.03         -0.25         1.69 o
   1  -2  11          2.09          1.79         2.12 o
   2  -2  11          2.02          1.31         1.97 o
   3  -2  11          9.45          9.61         5.64 o
   0  -1  11          3.52          4.34         2.42 o
   1  -1  11         36.44         41.15         5.13 o
   2  -1  11         18.96         23.58         4.21 o
   3  -1  11         11.30          9.62         2.28 o
   4  -1  11         11.47         10.93         2.59 o
   0   0  11         21.14         30.99         4.89 o
   1   0  11         30.67         25.16         5.32 o
   2   0  11         11.16         13.17         2.48 o
   3   0  11          2.57          2.97         1.59 o
   4   0  11          9.16         10.65         2.42 o
   5   0  11          1.01         -0.74         1.49 o
   0   1  11         22.24         28.38         5.61 o
   1   1  11          3.24          1.94         1.51 o
   2   1  11          4.92          3.45         1.63 o
   3   1  11          5.95          2.68         1.62 o
   4   1  11         13.95         17.50         2.93 o
   5   1  11          0.91         -0.63         1.51 o
   1   2  11         16.72         13.02         2.58 o
   2   2  11          1.01          2.15         1.53 o
   3   2  11          0.88         -0.60         1.36 o
   4   2  11          3.95          1.59         1.54 o
   5   2  11          1.92          0.89         1.62 o
   2   3  11          1.45          1.04         1.61 o
   3   3  11          3.36          5.39         2.35 o
   4   3  11         10.96          9.91         2.98 o
   5   3  11          0.45         -0.71         1.75 o
   3   4  11         37.77         55.28         5.61 o
   4   4  11          0.47          1.27         1.91 o
                                                
